# Supplementary material for: Externalizing traits: Shared causalities for COVID-19 and Alzheimer's dementia using Mendelian randomization analysis
Source: PNAS Nexus. 2023 Jun 15;2(6):pgad198. doi: 10.1093/pnasnexus/pgad198 (PMC10287533; doi:10.1093/pnasnexus/pgad198)
Supplement: pgad198_Supplementary_Data [file pgad198_supplementary_data.zip]

Archive with 3 entries (3 files):
- PNASNEXUS-PNASNEXUS-2022-00978RR-s01.pdf
- PNASNEXUS-PNASNEXUS-2022-00978RR-s02.pdf
- PNASNEXUS-PNASNEXUS-2022-00978RR-s03.xls
