# Supplementary material for: Externalizing traits: Shared causalities for COVID-19 and Alzheimer's dementia using Mendelian randomization analysis
Source: PNAS Nexus. 2023 Jun 15;2(6):pgad198. doi: 10.1093/pnasnexus/pgad198 (PMC10287533; doi:10.1093/pnasnexus/pgad198)
Supplement: pgad198_Supplementary_Data [file pgad198_supplementary_data.zip › PNASNEXUS-PNASNEXUS-2022-00978RR-s03.xls]

## Sheet: Table S1
Table S1. STROBE Statement—Checklist of items that should be included in reports of Mendelian randomization
Item No	Section	Checklist item	Check in our study
1	Title and abstract	Indicate mendelian randomisation (MR) as the study’s design in the title and/or the abstract if that is a main purpose of the study	Mendelian randomization is specified in the title and in the abstract methods.
	Introduction
2	Background	Explain the scientific background and rationale for the reported study. What is the exposure? Is a potential causal association between exposure and outcome plausible? Justify why MR is a helpful method to address the study question	Explained in the paragraph 1-3 of introduction.
3	Objectives	State specific objectives clearly, including prespecified causal hypotheses (if any). State that MR is a method that, under specific assumptions, intends to estimate causal effects	Stated in the paragraph 4 of introduction.
	Methods
4	Study design and data sources	Present key elements of the study design early in the article. Consider including a table listing sources of data for all phases of the study. For each data source contributing to the analysis, describe the following:	Presented in the methods and Table 1.
	a)	Setting: Describe the study design and the underlying population, if possible. Describe the setting, locations, and relevant dates, including periods of recruitment, exposure, follow-up, and data collection, when available.	Available information of externalizing traits and COVID-19 is provieded in the Data sources section of methods.
	b)	Participants: Give the eligibility criteria, and the sources and methods of selection of participants. Report the sample size, and whether any power or sample size calculations were carried out prior to the main analysis	Presented in the methods and Table S2.
	c)	Describe measurement, quality control, and selection of genetic variants	Presented in the Selection of genetic variants section of the methods.
	d)	For each exposure, outcome, and other relevant variables, describe methods of assessment and diagnostic criteria for diseases	Outcomes for COVID-19 are provided in Data sources section of the methods, with reference.
	e)	Provide details of ethics committee approval and participant informed consent, if relevant	No additional ethics approval or consent to participate was required.
5	Assumptions	Explicitly state the three core instrumental variable assumptions for the main analysis (relevance, independence, and exclusion restriction), as well assumptions for any additional or sensitivity analysis	Presented study design section and Figure 1 in methods.
6	Statistical methods: main analysis	Describe statistical methods and statistics used	Presented in MR Analyses section of methods.
	a)	Describe how quantitative variables were handled in the analyses (that is, scale, units, model)	Does not apply.
	b)	Describe how genetic variants were handled in the analyses and, if applicable, how their weights were selected	Does not apply.
	c)	Describe the MR estimator (eg, two stage least squares, Wald ratio) and related statistics. Detail the included covariates and, in the case of two sample MR, whether the same covariate set was used for adjustment in the two samples	Does not apply.
	d)	Explain how missing data were addressed	Does not apply.
	e)	If applicable, indicate how multiple testing was addressed	Presented in methods.
7	Assessment of assumptions	Describe any methods or prior knowledge used to assess the assumptions or justify their validity	Does not apply.
8	Sensitivity analyses and additional analyses	Describe any sensitivity analyses or additional analyses performed (eg, comparison of effect estimates from different approaches, independent replication, bias analytic techniques, validation of instruments, simulations)	Presented in MR Analyses section of methods.
9	Software and pre-registration
	a)	Name statistical software and package(s), including version and settings used	Presented in methods.
	b)	State whether the study protocol and details were pre-registered (as well as when and where)	Does not apply.
	Results
10	Descriptive data
	a)	Report the numbers of individuals at each stage of included studies and reasons for exclusion. Consider use of a flow diagram	The number of individuals used for exposure and outcomes were reported in Data sources section and Table 1.
	b)	Report summary statistics for phenotypic exposure(s), outcome(s), and other relevant variables (eg, means, SDs, proportions)	Presented in Data sources section of methods.
	c)	If the data sources include meta-analyses of previous studies, provide the assessments of heterogeneity across these studies	Does not apply.
	d)	For two sample MR:
		i. Provide justification of the similarity of the genetic variant-exposure associations between the exposure and outcome samples	Presented in discussion.
		ii. Provide information on the number of individuals who overlap between the exposure and outcome studies	Does not apply.
11	Main results
	a)	Report the associations between genetic variant and exposure, and between genetic variant and outcome, preferably on an interpretable scale	Does not apply.
	b)	Report MR estimates of the association between exposure and outcome, and the measures of uncertainty from the MR analysis, on an interpretable scale, such as odds ratio or relative risk per SD difference	Presented in the results.
	c)	If relevant, consider translating estimates of relative risk into absolute risk for a meaningful time period	Does not apply.
	d)	Consider plots to visualise results (eg, forest plot, scatterplot of associations between genetic variants and outcome v between genetic variants and exposure)	Figure 2 and Figure 3 provides more details.
12	Assessment of assumptions
	a)	Report the assessment of the validity of the assumptions	Does not apply.
	b)	Report any additional statistics (eg, assessments of heterogeneity across genetic variants, such as I2, Q statistic, or E value)	Presented in the results and Table 2.
13	Sensitivity analyses and additional analyses
	a)	Report any sensitivity analyses to assess the robustness of the main results to violations of the assumptions	Presented in the results and Table 3.
	b)	Report results from other sensitivity analyses or additional analyses	Does not apply.
	c)	Report any assessment of direction of causal association (eg, bidirectional MR)	Does not apply.
	d)	When relevant, report and compare with estimates from non-MR analyses	Does not apply.
	e)	Consider additional plots to visualise results (eg, leave-one-out analyses)	Presented in the Figure S2-S7.
	Discussion
14	Key results	Summarise key results with reference to study objectives	Presented in the first paragraph of the discussion.
15	Limitations	Discuss limitations of the study, taking into account the validity of the instrumental variable assumptions, other sources of potential bias, and imprecision. Discuss both direction and magnitude of any potential bias and any efforts to address them	Presented in the paragraph 4 of discussion.
16	Interpretation
	a)	Meaning: Give a cautious overall interpretation of results in the context of their limitations and in comparison with other studies	Presented in the discussion.
	b)	Mechanism: Discuss underlying biological mechanisms that could drive a potential causal association between the investigated exposure and the outcome, and whether the gene-environment equivalence assumption is reasonable. Use causal language carefully, clarifying that instrumental variable estimates may provide causal effects only under certain assumptions	Presented in the paragraph 2 of discussion.
	c)	Clinical relevance: Discuss whether the results have clinical or public policy relevance, and to what extent they inform effect sizes of possible interventions	Presented in the paragraph 3 of discussion.
17	Generalisability	Discuss the generalisability of the study results (a) to other populations, (b) across other exposure periods/timings, and (c) across other levels of exposure	Presented in the paragraph 4 of discussion.
	Other information
18	Funding	Describe sources of funding and the role of funders in the present study and, if applicable, sources of funding for the databases and original study or studies on which the present study is based	Presented in Funding.
19	Data and data sharing	Provide the data used to perform all analyses or report where and how the data can be accessed, and reference these sources in the article. Provide the statistical code needed to reproduce the results in the article, or report whether the code is publicly accessible and if so, where	Presented in Table 1 and Code availability
20	Conflicts of interest	All authors should declare all potential conflicts of interest	The authors declare that they have no competing interests.

## Sheet: Table S2
Table S2. Definition of the phenotypes of COVID-19.
Phenotype	Cases	Control
COVID-19	individuals with laboratory confirmation of SARS-CoV-2 infection (RNA and/or serology based) OR EHR/ICD coding/ Physician Confirmed COVID-19 OR self-reported COVID-19 positive (e.g. by questionnaire)	Everybody who is not a case, e.g. population
Hospitalized COVID-19	Hospitalized laboratory confirmed SARS-CoV-2 infection (RNA and/or serology based), hospitalization due to corona-related symptoms	Everybody who is not a case, e.g. population
COVID-19 without hospitalization*	Hospitalized laboratory confirmed SARS-CoV-2 infection (RNA and/or serology based), hospitalization due to corona-related symptoms	Laboratory confirmed SARS-CoV-2 infection (RNA and/or serology based) AND not hospitalised 21 days after the test
Severe COVID-19	Hospitalized laboratory confirmed SARS-CoV-2 infection (RNA and/or serology based), AND (death OR respiratory support (intubation, CPAP, BiPAP, CNP (continue external negative pressure), Optiflow/very high flow Positive End Expiratory Pressure Oxygen* - AND hospitalization with COVID19 as primary reason for admission	Everybody who is not a case, e.g. population
The GWAS summarized data were provided by the COVID-19 host genetics initiative and the control is the population unless otherwise noted. *The control is COVID-19 without hospitalization, including laboratory confirmed or self-reported COVID-19.

## Sheet: Table S3
Table S3. Detailed information of SNPs selected in MR analyses
No.	Outcome	SNP	CHR	Position	EA	OA	EAF	BETA	SE	P	R2
1	COVID-19	rs10001365	4	147797214	G	A	0.6143	0.010672	0.00118911	2.8387e-19	5.39699e-05
2		rs1004787	2	45159091	G	A	0.4667	-0.0141696	0.00118982	1.06201e-32	9.99435e-05
3		rs10092649	8	59802662	C	A	0.5873	0.00873656	0.00117213	9.08413e-14	3.70003e-05
4		rs10205354	2	137549884	A	G	0.4239	-0.00818622	0.0011648	2.09501e-12	3.27309e-05
5		rs10237329	7	32265725	C	T	0.3706	0.00787732	0.00123135	1.58157e-10	2.8948e-05
6		rs10427255	2	146125523	C	T	0.4734	0.0121724	0.00114715	2.64822e-26	7.3874e-05
7		rs10514545	16	82620539	G	A	0.5684	0.00710179	0.00119173	2.53452e-09	2.47458e-05
8		rs1051861	14	58838701	C	T	0.4098	0.0087516	0.00119016	1.9334e-13	3.7049e-05
9		rs10774625	12	111910219	A	G	0.4865	0.0078387	0.00115413	1.10672e-11	3.07002e-05
10		rs10787738	10	118777371	C	T	0.7376	-0.011923	0.00132835	2.81439e-19	5.50283e-05
11		rs10914684	1	33795572	G	A	0.6612	0.0102486	0.00121976	4.38423e-17	4.70582e-05
12		rs10953957	7	121954709	G	A	0.623	-0.010327	0.00122502	3.45596e-17	5.00965e-05
13		rs10970292	9	3143398	C	T	0.6217	0.0091874	0.00122303	5.82429e-14	3.97038e-05
14		rs11027983	11	24555148	G	A	0.5839	0.00725584	0.00117968	7.71557e-10	2.55824e-05
15		rs1109480	12	121083279	G	A	0.6107	0.00882609	0.0011995	1.86508e-13	3.70407e-05
16		rs11166805	8	139328196	G	A	0.3962	-0.0074465	0.00117829	2.61985e-10	2.65303e-05
17		rs1117894	2	7996361	G	A	0.2725	0.00694833	0.00127052	4.52877e-08	1.91421e-05
18		rs112330399	19	47283255	G	A	0.7771	-0.00793805	0.00138729	1.05293e-08	2.18295e-05
19		rs11250991	10	2057658	G	A	0.7664	-0.00763235	0.00136524	2.26426e-08	2.08581e-05
20		rs11596214	10	106453832	G	A	0.606	0.011181	0.00119128	6.25033e-21	5.9698e-05
21		rs11610148	12	133403067	G	C	0.8646	-0.011021	0.00186097	3.17717e-09	2.84384e-05
22		rs116229101	4	47199988	C	T	0.93651	0.0153612	0.00249576	7.51166e-10	2.80607e-05
23		rs11720703	3	71060640	C	T	0.4711	-0.0130488	0.00120637	2.87275e-27	8.48512e-05
24		rs11750999	6	67419656	G	C	0.6163	-0.0115467	0.00122517	4.32038e-21	6.30565e-05
25		rs1193232	1	7550345	G	A	0.5437	-0.00736128	0.00117005	3.1455e-10	2.68873e-05
26		rs12025326	1	220361797	G	C	0.96362	-0.0165374	0.00293512	1.75748e-08	1.91749e-05
27		rs12140293	1	197810079	G	A	0.8107	0.00949099	0.00151294	3.53665e-10	2.7648e-05
28		rs12194023	6	163816903	C	A	0.7389	0.00820327	0.00133233	7.40882e-10	2.59655e-05
29		rs12204714	6	152235339	C	T	0.3702	0.00823641	0.00125531	5.33478e-11	3.16333e-05
30		rs12297948	12	19173081	G	T	0.3323	0.0072662	0.00118708	9.29575e-10	2.34291e-05
31		rs12375898	9	23843293	G	A	0.7376	0.00960269	0.00130142	1.59937e-13	3.56944e-05
32		rs12481282	20	44761377	G	C	0.7328	-0.00937912	0.00134134	2.70347e-12	3.4449e-05
33		rs12488237	3	56114861	T	C	0.94286	-0.0164853	0.00282755	5.53474e-09	2.92827e-05
34		rs1250101	4	1236111	G	A	0.6156	0.0066968	0.00118605	1.63929e-08	2.12249e-05
35		rs12579637	12	101273183	G	A	0.7708	0.00822739	0.00137642	2.26767e-09	2.39172e-05
36		rs12660725	6	100978570	C	T	0.5245	-0.0105669	0.00118844	6.03381e-19	5.56956e-05
37		rs12736932	1	232572038	G	A	0.7724	0.00832582	0.00145606	1.07753e-08	2.43724e-05
38		rs12751178	1	60754055	A	G	0.863	0.0118639	0.00171913	5.16075e-12	3.32825e-05
39		rs12757183	1	216920373	T	C	0.8021	0.0087336	0.00143057	1.02818e-09	2.42154e-05
40		rs12907546	15	47684280	G	A	0.7964	-0.0172629	0.00147616	1.36029e-31	9.66421e-05
41		rs12924902	16	89586659	A	C	0.3815	-0.00918144	0.00123469	1.03589e-13	3.97819e-05
42		rs12970816	18	50023859	G	A	0.5978	-0.0123992	0.00122191	3.40329e-24	7.39291e-05
43		rs13174257	5	45238707	C	T	0.8736	-0.013964	0.00184395	3.651e-14	4.30635e-05
44		rs13266116	8	141656755	C	T	0.5152	-0.00847965	0.00118396	7.94381e-13	3.5919e-05
45		rs1333351	13	27908926	T	A	0.4057	0.00734374	0.00120358	1.05027e-09	2.60061e-05
46		rs13341562	17	7825117	G	A	0.94087	0.0187207	0.00270633	4.6014e-12	3.89952e-05
47		rs1381287	14	98597552	C	T	0.5429	-0.013898	0.00122555	8.29299e-30	9.58662e-05
48		rs1385108	5	154839646	C	T	0.7632	-0.0102716	0.00136298	4.84198e-14	3.81352e-05
49		rs1397808	4	60311346	A	T	0.3537	0.00961313	0.00122086	3.43211e-15	4.22502e-05
50		rs1419079	1	115646155	G	C	0.2515	0.00727831	0.00132008	3.51681e-08	1.99444e-05
51		rs1462220	11	41066277	G	A	0.5135	0.00859117	0.00117633	2.80645e-13	3.68772e-05
52		rs160631	6	52895230	T	G	0.2608	0.00980246	0.00131759	1.00922e-13	3.70484e-05
53		rs16855073	3	108695091	C	T	0.8012	-0.00937969	0.00148209	2.47254e-10	2.80262e-05
54		rs16962850	16	61028997	T	C	0.8917	-0.0108413	0.0019274	1.85708e-08	2.27007e-05
55		rs17123808	12	49979413	C	T	0.90397	0.0123348	0.00187178	4.40171e-11	2.64153e-05
56		rs176413	2	32646847	G	A	0.4447	-0.0103154	0.00118784	3.81605e-18	5.25529e-05
57		rs17747622	10	27044752	C	T	0.93862	0.0159786	0.00270748	3.59859e-09	2.94187e-05
58		rs1801915	4	89653257	G	A	0.8529	0.0106506	0.00160892	3.59856e-11	2.84635e-05
59		rs1856416	6	145286368	C	T	0.798	-0.01015	0.00143989	1.80037e-12	3.32136e-05
60		rs1895617	18	53703943	C	T	0.2665	-0.0117919	0.00135064	2.53382e-18	5.43619e-05
61		rs1899896	8	93201036	C	T	0.7013	-0.0114857	0.00128399	3.71034e-19	5.52693e-05
62		rs1949434	10	125683842	C	T	0.2706	0.00884102	0.00133018	3.00217e-11	3.08552e-05
63		rs1981621	19	32651766	T	A	0.309	0.00808701	0.00123367	5.55501e-11	2.79282e-05
64		rs203620	8	51028100	C	T	0.3774	0.0113984	0.00132521	7.8885e-18	6.10561e-05
65		rs210778	4	27433518	G	A	0.3443	-0.0073656	0.0012181	1.4778e-09	2.44956e-05
66		rs2135160	2	213214467	T	C	0.90013	-0.0114405	0.00203678	1.94325e-08	2.35321e-05
67		rs2168733	10	97958880	C	G	0.6852	-0.00840512	0.00127751	4.72646e-11	3.04768e-05
68		rs2258689	17	44067382	T	C	0.8094	-0.00805251	0.00142733	1.68419e-08	2.00068e-05
69		rs2279829	3	147106319	C	T	0.7878	0.0127727	0.0014654	2.87645e-18	5.45452e-05
70		rs2336895	5	166990695	G	A	0.3516	0.0136676	0.00125923	1.90995e-27	8.51739e-05
71		rs2378662	9	86707289	G	A	0.4615	-0.00977474	0.00118381	1.49373e-16	4.74895e-05
72		rs2424244	20	19647527	G	A	0.6563	0.00872176	0.00124186	2.16884e-12	3.43179e-05
73		rs2526384	3	50181136	C	T	0.656	-0.0127	0.00129087	7.69928e-23	7.27947e-05
74		rs2613765	19	5066330	G	A	0.5361	0.0076305	0.0011642	5.59163e-11	2.89605e-05
75		rs2640562	12	56466473	C	T	0.6571	0.0087866	0.00123297	1.03032e-12	3.47913e-05
76		rs2668733	2	60487016	C	T	0.3646	-0.0140824	0.00126565	9.30868e-29	9.18856e-05
77		rs2783130	13	80170160	A	G	0.516	0.00851373	0.00116149	2.30178e-13	3.62047e-05
78		rs2796793	10	36634124	G	A	0.5335	-0.00738088	0.00116302	2.20525e-10	2.71164e-05
79		rs279846	4	46329886	C	T	0.5414	0.00731008	0.00118502	6.8846e-10	2.65355e-05
80		rs28397663	17	47328183	C	T	0.6287	-0.00804605	0.00120236	2.20297e-11	3.02248e-05
81		rs28606370	10	104670832	C	A	0.6615	-0.015002	0.00124276	1.49236e-33	0.00010079
82		rs2901785	1	174104743	G	A	0.5566	0.00747817	0.00115525	9.59333e-11	2.76032e-05
83		rs2933213	14	47318777	C	T	0.5806	-0.00813767	0.00119255	8.86813e-12	3.22504e-05
84		rs3008657	1	244023667	G	A	0.3382	-0.00855609	0.00122195	2.52302e-12	3.27703e-05
85		rs303948	13	72366052	A	G	0.90714	-0.011013	0.00195686	1.82431e-08	2.04336e-05
86		rs329621	5	60287002	A	C	0.3034	0.00957785	0.00123336	8.12165e-15	3.87762e-05
87		rs332827	1	61743160	G	A	0.5423	0.0101804	0.00120433	2.83497e-17	5.14494e-05
88		rs333078	1	110534914	C	A	0.6437	-0.00720392	0.0012269	4.31438e-09	2.38049e-05
89		rs34373763	20	41929686	C	G	0.91362	0.0129442	0.00222129	5.63161e-09	2.6446e-05
90		rs34756027	9	137970849	C	A	0.7634	-0.00867449	0.00143013	1.31512e-09	2.71822e-05
91		rs34853150	10	87339122	G	A	0.8415	-0.0114414	0.00162905	2.16556e-12	3.49198e-05
92		rs34943930	8	64431043	G	A	0.8865	-0.0124644	0.00185995	2.06329e-11	3.12642e-05
93		rs35058211	5	30034293	G	A	0.625	-0.00699417	0.00122657	1.18271e-08	2.29305e-05
94		rs36061954	8	38329650	C	T	0.5975	-0.00823415	0.0012023	7.45489e-12	3.26115e-05
95		rs3757757	7	127695857	G	A	0.8851	-0.0142773	0.00176851	6.85415e-16	4.14605e-05
96		rs3769983	2	161994383	G	A	0.5208	-0.00990686	0.00116592	1.94497e-17	4.8988e-05
97		rs3790613	1	154210671	C	A	0.8759	0.00956874	0.00161553	3.16184e-09	1.99052e-05
98		rs3801289	7	96638267	A	C	0.663	0.00710864	0.00119636	2.81772e-09	2.25812e-05
99		rs41264285	1	155033918	C	T	0.7905	-0.00905709	0.00147081	7.37111e-10	2.71702e-05
100		rs4132610	17	30801441	C	T	0.3829	0.00764129	0.00120249	2.09056e-10	2.75933e-05
101		rs4233789	2	182044497	T	A	0.2522	-0.0115185	0.00138893	1.10362e-16	5.0044e-05
102		rs4240671	8	10767748	G	A	0.5086	0.011858	0.00119951	4.80128e-23	7.02853e-05
103		rs4246167	9	134933730	C	T	0.3339	0.00726224	0.00122344	2.92169e-09	2.34599e-05
104		rs4274014	1	73651204	C	A	0.5075	-0.0112854	0.00117936	1.07802e-21	6.36658e-05
105		rs4280439	2	35657891	C	A	0.3946	-0.00670647	0.00119672	2.09406e-08	2.14891e-05
106		rs4404022	15	74010430	A	T	0.5872	-0.00867176	0.00120204	5.42519e-13	3.64561e-05
107		rs4434184	3	181422854	A	G	0.8142	-0.0102911	0.00158562	8.56968e-11	3.20428e-05
108		rs4477405	11	15730650	G	A	0.5706	0.00662619	0.00117061	1.50952e-08	2.15155e-05
109		rs4479577	3	5723818	C	T	0.5157	-0.00669728	0.0011584	7.40462e-09	2.24047e-05
110		rs458806	6	111676028	C	T	0.1775	0.0162775	0.00144035	1.29642e-29	7.73641e-05
111		rs4628086	6	50787357	C	A	0.8974	0.0153536	0.00178189	6.90414e-18	4.34094e-05
112		rs4659805	1	237859755	G	T	0.3907	-0.00839939	0.00119774	2.33732e-12	3.35892e-05
113		rs4706314	6	68729130	C	T	0.4632	-0.00646495	0.00116108	2.57577e-08	2.07846e-05
114		rs4734170	8	93051254	C	T	0.7733	0.0109642	0.00138727	2.71321e-15	4.21486e-05
115		rs4741388	9	14514366	C	T	0.2798	0.00839055	0.00125861	2.61912e-11	2.83734e-05
116		rs4785187	16	49766772	G	A	0.7775	-0.0091092	0.00134582	1.30097e-11	2.87092e-05
117		rs4818017	21	40690561	G	T	0.4385	0.00808028	0.00117532	6.19985e-12	3.21516e-05
118		rs4834978	4	12317474	T	G	0.5063	-0.00684193	0.0011649	4.26886e-09	2.34023e-05
119		rs4837631	9	122061948	C	T	0.5497	0.00776557	0.00116113	2.26343e-11	2.98541e-05
120		rs4888444	16	75690279	A	G	0.95291	0.023303	0.00298801	6.24771e-15	4.87342e-05
121		rs4890356	18	39303976	G	A	0.8108	0.0121066	0.00148422	3.43898e-16	4.49686e-05
122		rs505066	1	96882671	C	A	0.7139	-0.0075763	0.00128162	3.38972e-09	2.34477e-05
123		rs55803020	2	80692891	C	T	0.7451	0.00957557	0.00128104	7.73e-14	3.48292e-05
124		rs55855024	3	16850764	C	A	0.7005	-0.00922218	0.00127987	5.78116e-13	3.56864e-05
125		rs55942317	16	49626772	G	A	0.91111	-0.0162909	0.00216607	5.43737e-14	4.29877e-05
126		rs56367474	13	59454139	C	T	0.6852	0.0102935	0.00126318	3.67342e-16	4.57097e-05
127		rs574087	11	64102948	A	G	0.6165	0.00770171	0.00118855	9.17673e-11	2.80481e-05
128		rs5752764	22	29034964	C	T	0.371	-0.00666022	0.00119364	2.40841e-08	2.07029e-05
129		rs57716333	10	72891543	G	A	0.6948	-0.00700462	0.00122609	1.11018e-08	2.08086e-05
130		rs59724122	8	27424696	C	T	0.8311	0.0138126	0.00154509	3.90374e-19	5.35629e-05
131		rs6002676	22	42697216	A	G	0.3769	0.01041	0.00120714	6.48188e-18	5.08997e-05
132		rs6027740	20	59263152	G	A	0.8702	0.00983704	0.00174787	1.82303e-08	2.18601e-05
133		rs60764613	18	1839911	G	T	0.8614	-0.0111993	0.00167071	2.03746e-11	2.99488e-05
134		rs61841113	10	30312970	T	C	0.6024	0.00670892	0.00118717	1.59332e-08	2.15609e-05
135		rs61972815	14	28363904	C	T	0.6652	-0.00998488	0.00124808	1.24223e-15	4.44072e-05
136		rs61991652	14	77518204	C	T	0.7398	-0.00901859	0.00131751	7.63796e-12	3.13133e-05
137		rs62080072	18	38174244	A	C	0.7423	0.00826144	0.00135655	1.12893e-09	2.61117e-05
138		rs62098012	18	50862311	C	T	0.586	-0.00814234	0.0011868	6.84852e-12	3.21682e-05
139		rs62449380	7	54485644	G	A	0.4933	0.00727559	0.00116586	4.36034e-10	2.64624e-05
140		rs6265	11	27679916	C	T	0.8138	0.0151396	0.00148277	1.78226e-24	6.94634e-05
141		rs6452785	5	87685500	C	T	0.5317	0.0142262	0.00120479	3.54796e-32	0.000100786
142		rs6476613	9	37084340	A	G	0.6251	-0.00735451	0.00120953	1.19843e-09	2.53514e-05
143		rs6506343	18	5871420	C	T	0.4866	0.0069428	0.00115541	1.86726e-09	2.40839e-05
144		rs6588376	1	50602495	G	A	0.7927	-0.0122706	0.0014783	1.03649e-16	4.94846e-05
145		rs6688826	1	80812329	T	C	0.6991	-0.00946467	0.00128094	1.481e-13	3.76879e-05
146		rs6711254	2	624210	G	A	0.1731	-0.0151011	0.0015492	1.88836e-22	6.52826e-05
147		rs67723420	3	35775115	T	A	0.6311	0.00690471	0.00120901	1.12296e-08	2.21987e-05
148		rs6831966	4	143504178	C	T	0.3278	-0.00942054	0.00123992	3.01445e-14	3.91101e-05
149		rs6845079	4	139872579	G	T	0.7976	-0.00877715	0.00148022	3.03623e-09	2.48733e-05
150		rs6918792	6	27451419	A	G	0.91697	0.0206559	0.00226468	7.45209e-20	6.49693e-05
151		rs7072826	10	52337406	T	C	0.8032	-0.00824574	0.00150674	4.43536e-08	2.1495e-05
152		rs7078430	10	8829620	C	T	0.7405	-0.0115429	0.00134964	1.20398e-17	5.12062e-05
153		rs7086061	10	63572334	G	C	0.6152	0.0100823	0.00123866	3.9613e-16	4.81283e-05
154		rs7126080	11	113724673	G	A	0.4599	0.00800956	0.00118129	1.19867e-11	3.18702e-05
155		rs7144274	14	78625653	G	A	0.6485	-0.007689	0.00122326	3.26507e-10	2.69529e-05
156		rs7201336	16	25351934	G	A	0.2918	-0.0118958	0.00131482	1.46386e-19	5.84869e-05
157		rs7241572	18	77580712	G	A	0.8013	-0.0158612	0.00162263	1.4417e-22	8.01115e-05
158		rs72678859	4	112406961	C	T	0.8325	0.0165336	0.0016545	1.63378e-23	7.62367e-05
159		rs72780741	5	103928317	C	A	0.8292	0.0148525	0.00153042	2.87509e-22	6.24851e-05
160		rs72803194	10	53091092	C	A	0.709	0.0070801	0.00126975	2.46128e-08	2.06846e-05
161		rs72819186	2	100785952	C	T	0.884	0.0144713	0.00192147	5.02149e-14	4.29492e-05
162		rs72944387	2	213870965	C	T	0.7458	-0.0098909	0.00133931	1.52353e-13	3.70936e-05
163		rs73104513	20	14691569	C	T	0.8702	-0.0100253	0.00167991	2.40548e-09	2.27048e-05
164		rs7329873	13	55822471	C	T	0.7094	0.0105504	0.00129664	4.0623e-16	4.58939e-05
165		rs74692183	15	64004247	C	T	0.95423	0.0166275	0.00257306	1.03217e-10	2.415e-05
166		rs7495737	15	89899156	C	T	0.6037	-0.00704181	0.00120152	4.60805e-09	2.37271e-05
167		rs7524140	1	32179261	C	T	0.8702	-0.0116316	0.00177761	6.01521e-11	3.05635e-05
168		rs7528604	1	66407352	G	A	0.5583	0.0101527	0.00117948	7.45081e-18	5.0838e-05
169		rs7562367	2	48032613	G	A	0.3287	0.00734913	0.00121276	1.3627e-09	2.38352e-05
170		rs7581524	2	113234316	C	T	0.7159	-0.00796463	0.00130491	1.03722e-09	2.58039e-05
171		rs7584946	2	178661126	T	G	0.5657	0.00723238	0.00116972	6.29045e-10	2.57021e-05
172		rs75919030	17	50193197	T	C	0.741	0.0111313	0.00137061	4.60962e-16	4.75598e-05
173		rs7598185	2	59952259	C	A	0.6835	0.00772356	0.0012319	3.61873e-10	2.58094e-05
174		rs7614520	3	104238380	C	A	0.6249	0.00698938	0.00121875	9.75715e-09	2.29016e-05
175		rs7646954	3	175736706	G	A	0.7256	-0.00941015	0.00133788	2.01216e-12	3.52618e-05
176		rs76552497	8	12679680	C	T	0.8291	-0.0109991	0.00163076	1.5331e-11	3.42841e-05
177		rs7675916	4	31143818	C	T	0.7128	0.0130838	0.00128588	2.56419e-24	7.0089e-05
178		rs7680140	4	57823457	A	G	0.5312	0.00748467	0.00116504	1.32403e-10	2.79011e-05
179		rs76853196	16	18013920	C	T	0.6848	0.00906138	0.00128464	1.74316e-12	3.54461e-05
180		rs7696257	4	137474783	G	A	0.6452	-0.00729033	0.00121382	1.90044e-09	2.43334e-05
181		rs7714281	5	50731380	T	A	0.6222	0.0108808	0.00123167	1.0085e-18	5.56601e-05
182		rs7774403	6	12950751	G	A	0.596	-0.00696128	0.00117862	3.49938e-09	2.33365e-05
183		rs7795873	7	117512653	C	T	0.3593	-0.00983437	0.00121258	5.04867e-16	4.45282e-05
184		rs7923245	10	73334410	G	A	0.405	-0.00758022	0.00119662	2.37815e-10	2.76927e-05
185		rs7937974	11	127463033	G	A	0.4333	-0.00884279	0.00118621	9.00865e-14	3.84017e-05
186		rs7943721	11	73309393	G	A	0.1598	0.0108072	0.0016044	1.62849e-11	3.13629e-05
187		rs7947391	11	66186882	A	G	0.4139	-0.00667282	0.00118028	1.57134e-08	2.16031e-05
188		rs7947529	11	85935945	C	T	0.2126	-0.00898495	0.00138861	9.77109e-11	2.70284e-05
189		rs8096225	18	36921851	A	C	0.3025	-0.0100064	0.00128259	6.10866e-15	4.22528e-05
190		rs8126652	21	21418167	A	G	0.5	-0.00645089	0.00116092	2.74895e-08	2.0807e-05
191		rs823099	1	205669322	C	A	0.5624	-0.00761495	0.00118575	1.34435e-10	2.85422e-05
192		rs901750	11	47209472	G	A	0.4443	-0.00755502	0.00117344	1.20778e-10	2.8185e-05
193		rs9329342	10	13532648	C	T	0.6028	0.00719342	0.00121981	3.69773e-09	2.4779e-05
194		rs9402093	6	129353671	G	T	0.3003	-0.00890992	0.0012615	1.63001e-12	3.33614e-05
195		rs951740	1	44011737	G	A	0.3827	-0.0139706	0.00122752	5.19036e-30	9.22178e-05
196		rs9554664	13	100730030	C	T	0.7473	-0.00980744	0.00134864	3.53923e-13	3.6328e-05
197		rs9671376	14	103370163	C	T	0.7759	-0.00972351	0.00136117	9.09767e-13	3.28794e-05
198		rs9809849	3	3726156	G	A	0.5784	-0.00712861	0.00118656	1.88047e-09	2.47838e-05
199		rs9898605	17	65124553	G	A	0.7005	-0.00746493	0.00124473	2.00721e-09	2.33823e-05
200		rs9936015	16	5827015	G	A	0.6948	-0.00809867	0.00128976	3.40281e-10	2.78165e-05
201		rs9994140	4	28097292	A	T	0.298	0.00944968	0.00127718	1.3735e-13	3.73609e-05
1	Hospitalized COVID-19	rs10001365	4	147797214	G	A	0.6143	0.010672	0.00118911	2.8387e-19	5.39699e-05
2		rs1004787	2	45159091	G	A	0.4667	-0.0141696	0.00118982	1.06201e-32	9.99435e-05
3		rs10092649	8	59802662	C	A	0.5873	0.00873656	0.00117213	9.08413e-14	3.70003e-05
4		rs10205354	2	137549884	A	G	0.4239	-0.00818622	0.0011648	2.09501e-12	3.27309e-05
5		rs10237329	7	32265725	C	T	0.3706	0.00787732	0.00123135	1.58157e-10	2.8948e-05
6		rs10427255	2	146125523	C	T	0.4734	0.0121724	0.00114715	2.64822e-26	7.3874e-05
7		rs10514545	16	82620539	G	A	0.5684	0.00710179	0.00119173	2.53452e-09	2.47458e-05
8		rs1051861	14	58838701	C	T	0.4098	0.0087516	0.00119016	1.9334e-13	3.7049e-05
9		rs10774625	12	111910219	A	G	0.4865	0.0078387	0.00115413	1.10672e-11	3.07002e-05
10		rs10787738	10	118777371	C	T	0.7376	-0.011923	0.00132835	2.81439e-19	5.50283e-05
11		rs10914684	1	33795572	G	A	0.6612	0.0102486	0.00121976	4.38423e-17	4.70582e-05
12		rs10953957	7	121954709	G	A	0.623	-0.010327	0.00122502	3.45596e-17	5.00965e-05
13		rs10970292	9	3143398	C	T	0.6217	0.0091874	0.00122303	5.82429e-14	3.97038e-05
14		rs11027983	11	24555148	G	A	0.5839	0.00725584	0.00117968	7.71557e-10	2.55824e-05
15		rs1109480	12	121083279	G	A	0.6107	0.00882609	0.0011995	1.86508e-13	3.70407e-05
16		rs11166805	8	139328196	G	A	0.3962	-0.0074465	0.00117829	2.61985e-10	2.65303e-05
17		rs112330399	19	47283255	G	A	0.7771	-0.00793805	0.00138729	1.05293e-08	2.18295e-05
18		rs11250991	10	2057658	G	A	0.7664	-0.00763235	0.00136524	2.26426e-08	2.08581e-05
19		rs11596214	10	106453832	G	A	0.606	0.011181	0.00119128	6.25033e-21	5.9698e-05
20		rs11610148	12	133403067	G	C	0.8646	-0.011021	0.00186097	3.17717e-09	2.84384e-05
21		rs116229101	4	47199988	C	T	0.93651	0.0153612	0.00249576	7.51166e-10	2.80607e-05
22		rs11720703	3	71060640	C	T	0.4711	-0.0130488	0.00120637	2.87275e-27	8.48512e-05
23		rs11750999	6	67419656	G	C	0.6163	-0.0115467	0.00122517	4.32038e-21	6.30565e-05
24		rs1193232	1	7550345	G	A	0.5437	-0.00736128	0.00117005	3.1455e-10	2.68873e-05
25		rs12025326	1	220361797	G	C	0.96362	-0.0165374	0.00293512	1.75748e-08	1.91749e-05
26		rs12140293	1	197810079	G	A	0.8107	0.00949099	0.00151294	3.53665e-10	2.7648e-05
27		rs12194023	6	163816903	C	A	0.7389	0.00820327	0.00133233	7.40882e-10	2.59655e-05
28		rs12204714	6	152235339	C	T	0.3702	0.00823641	0.00125531	5.33478e-11	3.16333e-05
29		rs12297948	12	19173081	G	T	0.3323	0.0072662	0.00118708	9.29575e-10	2.34291e-05
30		rs12375898	9	23843293	G	A	0.7376	0.00960269	0.00130142	1.59937e-13	3.56944e-05
31		rs12481282	20	44761377	G	C	0.7328	-0.00937912	0.00134134	2.70347e-12	3.4449e-05
32		rs12488237	3	56114861	T	C	0.94286	-0.0164853	0.00282755	5.53474e-09	2.92827e-05
33		rs1250101	4	1236111	G	A	0.6156	0.0066968	0.00118605	1.63929e-08	2.12249e-05
34		rs12579637	12	101273183	G	A	0.7708	0.00822739	0.00137642	2.26767e-09	2.39172e-05
35		rs12660725	6	100978570	C	T	0.5245	-0.0105669	0.00118844	6.03381e-19	5.56956e-05
36		rs12736932	1	232572038	G	A	0.7724	0.00832582	0.00145606	1.07753e-08	2.43724e-05
37		rs12751178	1	60754055	A	G	0.863	0.0118639	0.00171913	5.16075e-12	3.32825e-05
38		rs12757183	1	216920373	T	C	0.8021	0.0087336	0.00143057	1.02818e-09	2.42154e-05
39		rs12907546	15	47684280	G	A	0.7964	-0.0172629	0.00147616	1.36029e-31	9.66421e-05
40		rs12924902	16	89586659	A	C	0.3815	-0.00918144	0.00123469	1.03589e-13	3.97819e-05
41		rs12970816	18	50023859	G	A	0.5978	-0.0123992	0.00122191	3.40329e-24	7.39291e-05
42		rs13174257	5	45238707	C	T	0.8736	-0.013964	0.00184395	3.651e-14	4.30635e-05
43		rs13266116	8	141656755	C	T	0.5152	-0.00847965	0.00118396	7.94381e-13	3.5919e-05
44		rs1333351	13	27908926	T	A	0.4057	0.00734374	0.00120358	1.05027e-09	2.60061e-05
45		rs13341562	17	7825117	G	A	0.94087	0.0187207	0.00270633	4.6014e-12	3.89952e-05
46		rs1381287	14	98597552	C	T	0.5429	-0.013898	0.00122555	8.29299e-30	9.58662e-05
47		rs1385108	5	154839646	C	T	0.7632	-0.0102716	0.00136298	4.84198e-14	3.81352e-05
48		rs1397808	4	60311346	A	T	0.3537	0.00961313	0.00122086	3.43211e-15	4.22502e-05
49		rs1419079	1	115646155	G	C	0.2515	0.00727831	0.00132008	3.51681e-08	1.99444e-05
50		rs1462220	11	41066277	G	A	0.5135	0.00859117	0.00117633	2.80645e-13	3.68772e-05
51		rs160631	6	52895230	T	G	0.2608	0.00980246	0.00131759	1.00922e-13	3.70484e-05
52		rs16855073	3	108695091	C	T	0.8012	-0.00937969	0.00148209	2.47254e-10	2.80262e-05
53		rs16962850	16	61028997	T	C	0.8917	-0.0108413	0.0019274	1.85708e-08	2.27007e-05
54		rs17123808	12	49979413	C	T	0.90397	0.0123348	0.00187178	4.40171e-11	2.64153e-05
55		rs176413	2	32646847	G	A	0.4447	-0.0103154	0.00118784	3.81605e-18	5.25529e-05
56		rs17747622	10	27044752	C	T	0.93862	0.0159786	0.00270748	3.59859e-09	2.94187e-05
57		rs1801915	4	89653257	G	A	0.8529	0.0106506	0.00160892	3.59856e-11	2.84635e-05
58		rs1856416	6	145286368	C	T	0.798	-0.01015	0.00143989	1.80037e-12	3.32136e-05
59		rs1895617	18	53703943	C	T	0.2665	-0.0117919	0.00135064	2.53382e-18	5.43619e-05
60		rs1899896	8	93201036	C	T	0.7013	-0.0114857	0.00128399	3.71034e-19	5.52693e-05
61		rs1949434	10	125683842	C	T	0.2706	0.00884102	0.00133018	3.00217e-11	3.08552e-05
62		rs1981621	19	32651766	T	A	0.309	0.00808701	0.00123367	5.55501e-11	2.79282e-05
63		rs210778	4	27433518	G	A	0.3443	-0.0073656	0.0012181	1.4778e-09	2.44956e-05
64		rs2135160	2	213214467	T	C	0.90013	-0.0114405	0.00203678	1.94325e-08	2.35321e-05
65		rs2168733	10	97958880	C	G	0.6852	-0.00840512	0.00127751	4.72646e-11	3.04768e-05
66		rs2258689	17	44067382	T	C	0.8094	-0.00805251	0.00142733	1.68419e-08	2.00068e-05
67		rs2279829	3	147106319	C	T	0.7878	0.0127727	0.0014654	2.87645e-18	5.45452e-05
68		rs2336895	5	166990695	G	A	0.3516	0.0136676	0.00125923	1.90995e-27	8.51739e-05
69		rs2378662	9	86707289	G	A	0.4615	-0.00977474	0.00118381	1.49373e-16	4.74895e-05
70		rs2424244	20	19647527	G	A	0.6563	0.00872176	0.00124186	2.16884e-12	3.43179e-05
71		rs2526384	3	50181136	C	T	0.656	-0.0127	0.00129087	7.69928e-23	7.27947e-05
72		rs2613765	19	5066330	G	A	0.5361	0.0076305	0.0011642	5.59163e-11	2.89605e-05
73		rs2640562	12	56466473	C	T	0.6571	0.0087866	0.00123297	1.03032e-12	3.47913e-05
74		rs2668733	2	60487016	C	T	0.3646	-0.0140824	0.00126565	9.30868e-29	9.18856e-05
75		rs2783130	13	80170160	A	G	0.516	0.00851373	0.00116149	2.30178e-13	3.62047e-05
76		rs2796793	10	36634124	G	A	0.5335	-0.00738088	0.00116302	2.20525e-10	2.71164e-05
77		rs279846	4	46329886	C	T	0.5414	0.00731008	0.00118502	6.8846e-10	2.65355e-05
78		rs28397663	17	47328183	C	T	0.6287	-0.00804605	0.00120236	2.20297e-11	3.02248e-05
79		rs28606370	10	104670832	C	A	0.6615	-0.015002	0.00124276	1.49236e-33	0.00010079
80		rs2901785	1	174104743	G	A	0.5566	0.00747817	0.00115525	9.59333e-11	2.76032e-05
81		rs2933213	14	47318777	C	T	0.5806	-0.00813767	0.00119255	8.86813e-12	3.22504e-05
82		rs3008657	1	244023667	G	A	0.3382	-0.00855609	0.00122195	2.52302e-12	3.27703e-05
83		rs303948	13	72366052	A	G	0.90714	-0.011013	0.00195686	1.82431e-08	2.04336e-05
84		rs329621	5	60287002	A	C	0.3034	0.00957785	0.00123336	8.12165e-15	3.87762e-05
85		rs332827	1	61743160	G	A	0.5423	0.0101804	0.00120433	2.83497e-17	5.14494e-05
86		rs333078	1	110534914	C	A	0.6437	-0.00720392	0.0012269	4.31438e-09	2.38049e-05
87		rs34373763	20	41929686	C	G	0.91362	0.0129442	0.00222129	5.63161e-09	2.6446e-05
88		rs34756027	9	137970849	C	A	0.7634	-0.00867449	0.00143013	1.31512e-09	2.71822e-05
89		rs34853150	10	87339122	G	A	0.8415	-0.0114414	0.00162905	2.16556e-12	3.49198e-05
90		rs34943930	8	64431043	G	A	0.8865	-0.0124644	0.00185995	2.06329e-11	3.12642e-05
91		rs35058211	5	30034293	G	A	0.625	-0.00699417	0.00122657	1.18271e-08	2.29305e-05
92		rs36061954	8	38329650	C	T	0.5975	-0.00823415	0.0012023	7.45489e-12	3.26115e-05
93		rs3757757	7	127695857	G	A	0.8851	-0.0142773	0.00176851	6.85415e-16	4.14605e-05
94		rs3769983	2	161994383	G	A	0.5208	-0.00990686	0.00116592	1.94497e-17	4.8988e-05
95		rs3790613	1	154210671	C	A	0.8759	0.00956874	0.00161553	3.16184e-09	1.99052e-05
96		rs3801289	7	96638267	A	C	0.663	0.00710864	0.00119636	2.81772e-09	2.25812e-05
97		rs41264285	1	155033918	C	T	0.7905	-0.00905709	0.00147081	7.37111e-10	2.71702e-05
98		rs4132610	17	30801441	C	T	0.3829	0.00764129	0.00120249	2.09056e-10	2.75933e-05
99		rs4233789	2	182044497	T	A	0.2522	-0.0115185	0.00138893	1.10362e-16	5.0044e-05
100		rs4240671	8	10767748	G	A	0.5086	0.011858	0.00119951	4.80128e-23	7.02853e-05
101		rs4246167	9	134933730	C	T	0.3339	0.00726224	0.00122344	2.92169e-09	2.34599e-05
102		rs4274014	1	73651204	C	A	0.5075	-0.0112854	0.00117936	1.07802e-21	6.36658e-05
103		rs4280439	2	35657891	C	A	0.3946	-0.00670647	0.00119672	2.09406e-08	2.14891e-05
104		rs4404022	15	74010430	A	T	0.5872	-0.00867176	0.00120204	5.42519e-13	3.64561e-05
105		rs4434184	3	181422854	A	G	0.8142	-0.0102911	0.00158562	8.56968e-11	3.20428e-05
106		rs4477405	11	15730650	G	A	0.5706	0.00662619	0.00117061	1.50952e-08	2.15155e-05
107		rs4479577	3	5723818	C	T	0.5157	-0.00669728	0.0011584	7.40462e-09	2.24047e-05
108		rs458806	6	111676028	C	T	0.1775	0.0162775	0.00144035	1.29642e-29	7.73641e-05
109		rs4628086	6	50787357	C	A	0.8974	0.0153536	0.00178189	6.90414e-18	4.34094e-05
110		rs4659805	1	237859755	G	T	0.3907	-0.00839939	0.00119774	2.33732e-12	3.35892e-05
111		rs4706314	6	68729130	C	T	0.4632	-0.00646495	0.00116108	2.57577e-08	2.07846e-05
112		rs4734170	8	93051254	C	T	0.7733	0.0109642	0.00138727	2.71321e-15	4.21486e-05
113		rs4741388	9	14514366	C	T	0.2798	0.00839055	0.00125861	2.61912e-11	2.83734e-05
114		rs4785187	16	49766772	G	A	0.7775	-0.0091092	0.00134582	1.30097e-11	2.87092e-05
115		rs4818017	21	40690561	G	T	0.4385	0.00808028	0.00117532	6.19985e-12	3.21516e-05
116		rs4834978	4	12317474	T	G	0.5063	-0.00684193	0.0011649	4.26886e-09	2.34023e-05
117		rs4837631	9	122061948	C	T	0.5497	0.00776557	0.00116113	2.26343e-11	2.98541e-05
118		rs4888444	16	75690279	A	G	0.95291	0.023303	0.00298801	6.24771e-15	4.87342e-05
119		rs4890356	18	39303976	G	A	0.8108	0.0121066	0.00148422	3.43898e-16	4.49686e-05
120		rs505066	1	96882671	C	A	0.7139	-0.0075763	0.00128162	3.38972e-09	2.34477e-05
121		rs55803020	2	80692891	C	T	0.7451	0.00957557	0.00128104	7.73e-14	3.48292e-05
122		rs55855024	3	16850764	C	A	0.7005	-0.00922218	0.00127987	5.78116e-13	3.56864e-05
123		rs55942317	16	49626772	G	A	0.91111	-0.0162909	0.00216607	5.43737e-14	4.29877e-05
124		rs56367474	13	59454139	C	T	0.6852	0.0102935	0.00126318	3.67342e-16	4.57097e-05
125		rs574087	11	64102948	A	G	0.6165	0.00770171	0.00118855	9.17673e-11	2.80481e-05
126		rs5752764	22	29034964	C	T	0.371	-0.00666022	0.00119364	2.40841e-08	2.07029e-05
127		rs57716333	10	72891543	G	A	0.6948	-0.00700462	0.00122609	1.11018e-08	2.08086e-05
128		rs59724122	8	27424696	C	T	0.8311	0.0138126	0.00154509	3.90374e-19	5.35629e-05
129		rs6002676	22	42697216	A	G	0.3769	0.01041	0.00120714	6.48188e-18	5.08997e-05
130		rs6027740	20	59263152	G	A	0.8702	0.00983704	0.00174787	1.82303e-08	2.18601e-05
131		rs60764613	18	1839911	G	T	0.8614	-0.0111993	0.00167071	2.03746e-11	2.99488e-05
132		rs61841113	10	30312970	T	C	0.6024	0.00670892	0.00118717	1.59332e-08	2.15609e-05
133		rs61972815	14	28363904	C	T	0.6652	-0.00998488	0.00124808	1.24223e-15	4.44072e-05
134		rs61991652	14	77518204	C	T	0.7398	-0.00901859	0.00131751	7.63796e-12	3.13133e-05
135		rs62080072	18	38174244	A	C	0.7423	0.00826144	0.00135655	1.12893e-09	2.61117e-05
136		rs62098012	18	50862311	C	T	0.586	-0.00814234	0.0011868	6.84852e-12	3.21682e-05
137		rs62449380	7	54485644	G	A	0.4933	0.00727559	0.00116586	4.36034e-10	2.64624e-05
138		rs6265	11	27679916	C	T	0.8138	0.0151396	0.00148277	1.78226e-24	6.94634e-05
139		rs6452785	5	87685500	C	T	0.5317	0.0142262	0.00120479	3.54796e-32	0.000100786
140		rs6476613	9	37084340	A	G	0.6251	-0.00735451	0.00120953	1.19843e-09	2.53514e-05
141		rs6506343	18	5871420	C	T	0.4866	0.0069428	0.00115541	1.86726e-09	2.40839e-05
142		rs6588376	1	50602495	G	A	0.7927	-0.0122706	0.0014783	1.03649e-16	4.94846e-05
143		rs6688826	1	80812329	T	C	0.6991	-0.00946467	0.00128094	1.481e-13	3.76879e-05
144		rs6711254	2	624210	G	A	0.1731	-0.0151011	0.0015492	1.88836e-22	6.52826e-05
145		rs67723420	3	35775115	T	A	0.6311	0.00690471	0.00120901	1.12296e-08	2.21987e-05
146		rs6831966	4	143504178	C	T	0.3278	-0.00942054	0.00123992	3.01445e-14	3.91101e-05
147		rs6845079	4	139872579	G	T	0.7976	-0.00877715	0.00148022	3.03623e-09	2.48733e-05
148		rs7072826	10	52337406	T	C	0.8032	-0.00824574	0.00150674	4.43536e-08	2.1495e-05
149		rs7078430	10	8829620	C	T	0.7405	-0.0115429	0.00134964	1.20398e-17	5.12062e-05
150		rs7086061	10	63572334	G	C	0.6152	0.0100823	0.00123866	3.9613e-16	4.81283e-05
151		rs7126080	11	113724673	G	A	0.4599	0.00800956	0.00118129	1.19867e-11	3.18702e-05
152		rs7144274	14	78625653	G	A	0.6485	-0.007689	0.00122326	3.26507e-10	2.69529e-05
153		rs7201336	16	25351934	G	A	0.2918	-0.0118958	0.00131482	1.46386e-19	5.84869e-05
154		rs7241572	18	77580712	G	A	0.8013	-0.0158612	0.00162263	1.4417e-22	8.01115e-05
155		rs72678859	4	112406961	C	T	0.8325	0.0165336	0.0016545	1.63378e-23	7.62367e-05
156		rs72780741	5	103928317	C	A	0.8292	0.0148525	0.00153042	2.87509e-22	6.24851e-05
157		rs72803194	10	53091092	C	A	0.709	0.0070801	0.00126975	2.46128e-08	2.06846e-05
158		rs72819186	2	100785952	C	T	0.884	0.0144713	0.00192147	5.02149e-14	4.29492e-05
159		rs72944387	2	213870965	C	T	0.7458	-0.0098909	0.00133931	1.52353e-13	3.70936e-05
160		rs73104513	20	14691569	C	T	0.8702	-0.0100253	0.00167991	2.40548e-09	2.27048e-05
161		rs7329873	13	55822471	C	T	0.7094	0.0105504	0.00129664	4.0623e-16	4.58939e-05
162		rs74692183	15	64004247	C	T	0.95423	0.0166275	0.00257306	1.03217e-10	2.415e-05
163		rs7495737	15	89899156	C	T	0.6037	-0.00704181	0.00120152	4.60805e-09	2.37271e-05
164		rs7524140	1	32179261	C	T	0.8702	-0.0116316	0.00177761	6.01521e-11	3.05635e-05
165		rs7528604	1	66407352	G	A	0.5583	0.0101527	0.00117948	7.45081e-18	5.0838e-05
166		rs7562367	2	48032613	G	A	0.3287	0.00734913	0.00121276	1.3627e-09	2.38352e-05
167		rs7581524	2	113234316	C	T	0.7159	-0.00796463	0.00130491	1.03722e-09	2.58039e-05
168		rs7584946	2	178661126	T	G	0.5657	0.00723238	0.00116972	6.29045e-10	2.57021e-05
169		rs75919030	17	50193197	T	C	0.741	0.0111313	0.00137061	4.60962e-16	4.75598e-05
170		rs7598185	2	59952259	C	A	0.6835	0.00772356	0.0012319	3.61873e-10	2.58094e-05
171		rs7614520	3	104238380	C	A	0.6249	0.00698938	0.00121875	9.75715e-09	2.29016e-05
172		rs76552497	8	12679680	C	T	0.8291	-0.0109991	0.00163076	1.5331e-11	3.42841e-05
173		rs7675916	4	31143818	C	T	0.7128	0.0130838	0.00128588	2.56419e-24	7.0089e-05
174		rs7680140	4	57823457	A	G	0.5312	0.00748467	0.00116504	1.32403e-10	2.79011e-05
175		rs76853196	16	18013920	C	T	0.6848	0.00906138	0.00128464	1.74316e-12	3.54461e-05
176		rs7696257	4	137474783	G	A	0.6452	-0.00729033	0.00121382	1.90044e-09	2.43334e-05
177		rs7714281	5	50731380	T	A	0.6222	0.0108808	0.00123167	1.0085e-18	5.56601e-05
178		rs7774403	6	12950751	G	A	0.596	-0.00696128	0.00117862	3.49938e-09	2.33365e-05
179		rs7795873	7	117512653	C	T	0.3593	-0.00983437	0.00121258	5.04867e-16	4.45282e-05
180		rs7923245	10	73334410	G	A	0.405	-0.00758022	0.00119662	2.37815e-10	2.76927e-05
181		rs7937974	11	127463033	G	A	0.4333	-0.00884279	0.00118621	9.00865e-14	3.84017e-05
182		rs7943721	11	73309393	G	A	0.1598	0.0108072	0.0016044	1.62849e-11	3.13629e-05
183		rs7947391	11	66186882	A	G	0.4139	-0.00667282	0.00118028	1.57134e-08	2.16031e-05
184		rs7947529	11	85935945	C	T	0.2126	-0.00898495	0.00138861	9.77109e-11	2.70284e-05
185		rs8096225	18	36921851	A	C	0.3025	-0.0100064	0.00128259	6.10866e-15	4.22528e-05
186		rs8126652	21	21418167	A	G	0.5	-0.00645089	0.00116092	2.74895e-08	2.0807e-05
187		rs823099	1	205669322	C	A	0.5624	-0.00761495	0.00118575	1.34435e-10	2.85422e-05
188		rs901750	11	47209472	G	A	0.4443	-0.00755502	0.00117344	1.20778e-10	2.8185e-05
189		rs9329342	10	13532648	C	T	0.6028	0.00719342	0.00121981	3.69773e-09	2.4779e-05
190		rs9402093	6	129353671	G	T	0.3003	-0.00890992	0.0012615	1.63001e-12	3.33614e-05
191		rs951740	1	44011737	G	A	0.3827	-0.0139706	0.00122752	5.19036e-30	9.22178e-05
192		rs9554664	13	100730030	C	T	0.7473	-0.00980744	0.00134864	3.53923e-13	3.6328e-05
193		rs9671376	14	103370163	C	T	0.7759	-0.00972351	0.00136117	9.09767e-13	3.28794e-05
194		rs9809849	3	3726156	G	A	0.5784	-0.00712861	0.00118656	1.88047e-09	2.47838e-05
195		rs9898605	17	65124553	G	A	0.7005	-0.00746493	0.00124473	2.00721e-09	2.33823e-05
196		rs9936015	16	5827015	G	A	0.6948	-0.00809867	0.00128976	3.40281e-10	2.78165e-05
197		rs9994140	4	28097292	A	T	0.298	0.00944968	0.00127718	1.3735e-13	3.73609e-05
1	COVID-19	rs10001365	4	147797214	G	A	0.6143	0.010672	0.00118911	2.8387e-19	5.39699e-05
2	without hospitalization *	rs1004787	2	45159091	G	A	0.4667	-0.0141696	0.00118982	1.06201e-32	9.99435e-05
3		rs10092649	8	59802662	C	A	0.5873	0.00873656	0.00117213	9.08413e-14	3.70003e-05
4		rs10205354	2	137549884	A	G	0.4239	-0.00818622	0.0011648	2.09501e-12	3.27309e-05
5		rs10237329	7	32265725	C	T	0.3706	0.00787732	0.00123135	1.58157e-10	2.8948e-05
6		rs10427255	2	146125523	C	T	0.4734	0.0121724	0.00114715	2.64822e-26	7.3874e-05
7		rs10514545	16	82620539	G	A	0.5684	0.00710179	0.00119173	2.53452e-09	2.47458e-05
8		rs1051861	14	58838701	C	T	0.4098	0.0087516	0.00119016	1.9334e-13	3.7049e-05
9		rs10774625	12	111910219	A	G	0.4865	0.0078387	0.00115413	1.10672e-11	3.07002e-05
10		rs10787738	10	118777371	C	T	0.7376	-0.011923	0.00132835	2.81439e-19	5.50283e-05
11		rs10914684	1	33795572	G	A	0.6612	0.0102486	0.00121976	4.38423e-17	4.70582e-05
12		rs10953957	7	121954709	G	A	0.623	-0.010327	0.00122502	3.45596e-17	5.00965e-05
13		rs10970292	9	3143398	C	T	0.6217	0.0091874	0.00122303	5.82429e-14	3.97038e-05
14		rs11027983	11	24555148	G	A	0.5839	0.00725584	0.00117968	7.71557e-10	2.55824e-05
15		rs1109480	12	121083279	G	A	0.6107	0.00882609	0.0011995	1.86508e-13	3.70407e-05
16		rs11166805	8	139328196	G	A	0.3962	-0.0074465	0.00117829	2.61985e-10	2.65303e-05
17		rs1117894	2	7996361	G	A	0.2725	0.00694833	0.00127052	4.52877e-08	1.91421e-05
18		rs112330399	19	47283255	G	A	0.7771	-0.00793805	0.00138729	1.05293e-08	2.18295e-05
19		rs11250991	10	2057658	G	A	0.7664	-0.00763235	0.00136524	2.26426e-08	2.08581e-05
20		rs11596214	10	106453832	G	A	0.606	0.011181	0.00119128	6.25033e-21	5.9698e-05
21		rs11610148	12	133403067	G	C	0.8646	-0.011021	0.00186097	3.17717e-09	2.84384e-05
22		rs116229101	4	47199988	C	T	0.93651	0.0153612	0.00249576	7.51166e-10	2.80607e-05
23		rs11720703	3	71060640	C	T	0.4711	-0.0130488	0.00120637	2.87275e-27	8.48512e-05
24		rs11750999	6	67419656	G	C	0.6163	-0.0115467	0.00122517	4.32038e-21	6.30565e-05
25		rs1193232	1	7550345	G	A	0.5437	-0.00736128	0.00117005	3.1455e-10	2.68873e-05
26		rs12025326	1	220361797	G	C	0.96362	-0.0165374	0.00293512	1.75748e-08	1.91749e-05
27		rs12140293	1	197810079	G	A	0.8107	0.00949099	0.00151294	3.53665e-10	2.7648e-05
28		rs12194023	6	163816903	C	A	0.7389	0.00820327	0.00133233	7.40882e-10	2.59655e-05
29		rs12204714	6	152235339	C	T	0.3702	0.00823641	0.00125531	5.33478e-11	3.16333e-05
30		rs12297948	12	19173081	G	T	0.3323	0.0072662	0.00118708	9.29575e-10	2.34291e-05
31		rs12375898	9	23843293	G	A	0.7376	0.00960269	0.00130142	1.59937e-13	3.56944e-05
32		rs12481282	20	44761377	G	C	0.7328	-0.00937912	0.00134134	2.70347e-12	3.4449e-05
33		rs12488237	3	56114861	T	C	0.94286	-0.0164853	0.00282755	5.53474e-09	2.92827e-05
34		rs1250101	4	1236111	G	A	0.6156	0.0066968	0.00118605	1.63929e-08	2.12249e-05
35		rs12579637	12	101273183	G	A	0.7708	0.00822739	0.00137642	2.26767e-09	2.39172e-05
36		rs12660725	6	100978570	C	T	0.5245	-0.0105669	0.00118844	6.03381e-19	5.56956e-05
37		rs12736932	1	232572038	G	A	0.7724	0.00832582	0.00145606	1.07753e-08	2.43724e-05
38		rs12751178	1	60754055	A	G	0.863	0.0118639	0.00171913	5.16075e-12	3.32825e-05
39		rs12757183	1	216920373	T	C	0.8021	0.0087336	0.00143057	1.02818e-09	2.42154e-05
40		rs12907546	15	47684280	G	A	0.7964	-0.0172629	0.00147616	1.36029e-31	9.66421e-05
41		rs12924902	16	89586659	A	C	0.3815	-0.00918144	0.00123469	1.03589e-13	3.97819e-05
42		rs12970816	18	50023859	G	A	0.5978	-0.0123992	0.00122191	3.40329e-24	7.39291e-05
43		rs13174257	5	45238707	C	T	0.8736	-0.013964	0.00184395	3.651e-14	4.30635e-05
44		rs13266116	8	141656755	C	T	0.5152	-0.00847965	0.00118396	7.94381e-13	3.5919e-05
45		rs13341562	17	7825117	G	A	0.94087	0.0187207	0.00270633	4.6014e-12	3.89952e-05
46		rs1381287	14	98597552	C	T	0.5429	-0.013898	0.00122555	8.29299e-30	9.58662e-05
47		rs1385108	5	154839646	C	T	0.7632	-0.0102716	0.00136298	4.84198e-14	3.81352e-05
48		rs1397808	4	60311346	A	T	0.3537	0.00961313	0.00122086	3.43211e-15	4.22502e-05
49		rs1419079	1	115646155	G	C	0.2515	0.00727831	0.00132008	3.51681e-08	1.99444e-05
50		rs1462220	11	41066277	G	A	0.5135	0.00859117	0.00117633	2.80645e-13	3.68772e-05
51		rs160631	6	52895230	T	G	0.2608	0.00980246	0.00131759	1.00922e-13	3.70484e-05
52		rs16855073	3	108695091	C	T	0.8012	-0.00937969	0.00148209	2.47254e-10	2.80262e-05
53		rs16962850	16	61028997	T	C	0.8917	-0.0108413	0.0019274	1.85708e-08	2.27007e-05
54		rs17123808	12	49979413	C	T	0.90397	0.0123348	0.00187178	4.40171e-11	2.64153e-05
55		rs176413	2	32646847	G	A	0.4447	-0.0103154	0.00118784	3.81605e-18	5.25529e-05
56		rs17747622	10	27044752	C	T	0.93862	0.0159786	0.00270748	3.59859e-09	2.94187e-05
57		rs1801915	4	89653257	G	A	0.8529	0.0106506	0.00160892	3.59856e-11	2.84635e-05
58		rs1856416	6	145286368	C	T	0.798	-0.01015	0.00143989	1.80037e-12	3.32136e-05
59		rs1895617	18	53703943	C	T	0.2665	-0.0117919	0.00135064	2.53382e-18	5.43619e-05
60		rs1899896	8	93201036	C	T	0.7013	-0.0114857	0.00128399	3.71034e-19	5.52693e-05
61		rs1949434	10	125683842	C	T	0.2706	0.00884102	0.00133018	3.00217e-11	3.08552e-05
62		rs1981621	19	32651766	T	A	0.309	0.00808701	0.00123367	5.55501e-11	2.79282e-05
63		rs210778	4	27433518	G	A	0.3443	-0.0073656	0.0012181	1.4778e-09	2.44956e-05
64		rs2135160	2	213214467	T	C	0.90013	-0.0114405	0.00203678	1.94325e-08	2.35321e-05
65		rs2168733	10	97958880	C	G	0.6852	-0.00840512	0.00127751	4.72646e-11	3.04768e-05
66		rs2258689	17	44067382	T	C	0.8094	-0.00805251	0.00142733	1.68419e-08	2.00068e-05
67		rs2279829	3	147106319	C	T	0.7878	0.0127727	0.0014654	2.87645e-18	5.45452e-05
68		rs2336895	5	166990695	G	A	0.3516	0.0136676	0.00125923	1.90995e-27	8.51739e-05
69		rs2378662	9	86707289	G	A	0.4615	-0.00977474	0.00118381	1.49373e-16	4.74895e-05
70		rs2424244	20	19647527	G	A	0.6563	0.00872176	0.00124186	2.16884e-12	3.43179e-05
71		rs2526384	3	50181136	C	T	0.656	-0.0127	0.00129087	7.69928e-23	7.27947e-05
72		rs2613765	19	5066330	G	A	0.5361	0.0076305	0.0011642	5.59163e-11	2.89605e-05
73		rs2640562	12	56466473	C	T	0.6571	0.0087866	0.00123297	1.03032e-12	3.47913e-05
74		rs2668733	2	60487016	C	T	0.3646	-0.0140824	0.00126565	9.30868e-29	9.18856e-05
75		rs2783130	13	80170160	A	G	0.516	0.00851373	0.00116149	2.30178e-13	3.62047e-05
76		rs2796793	10	36634124	G	A	0.5335	-0.00738088	0.00116302	2.20525e-10	2.71164e-05
77		rs279846	4	46329886	C	T	0.5414	0.00731008	0.00118502	6.8846e-10	2.65355e-05
78		rs28397663	17	47328183	C	T	0.6287	-0.00804605	0.00120236	2.20297e-11	3.02248e-05
79		rs28606370	10	104670832	C	A	0.6615	-0.015002	0.00124276	1.49236e-33	0.00010079
80		rs2901785	1	174104743	G	A	0.5566	0.00747817	0.00115525	9.59333e-11	2.76032e-05
81		rs2933213	14	47318777	C	T	0.5806	-0.00813767	0.00119255	8.86813e-12	3.22504e-05
82		rs3008657	1	244023667	G	A	0.3382	-0.00855609	0.00122195	2.52302e-12	3.27703e-05
83		rs303948	13	72366052	A	G	0.90714	-0.011013	0.00195686	1.82431e-08	2.04336e-05
84		rs329621	5	60287002	A	C	0.3034	0.00957785	0.00123336	8.12165e-15	3.87762e-05
85		rs332827	1	61743160	G	A	0.5423	0.0101804	0.00120433	2.83497e-17	5.14494e-05
86		rs333078	1	110534914	C	A	0.6437	-0.00720392	0.0012269	4.31438e-09	2.38049e-05
87		rs34373763	20	41929686	C	G	0.91362	0.0129442	0.00222129	5.63161e-09	2.6446e-05
88		rs34756027	9	137970849	C	A	0.7634	-0.00867449	0.00143013	1.31512e-09	2.71822e-05
89		rs34853150	10	87339122	G	A	0.8415	-0.0114414	0.00162905	2.16556e-12	3.49198e-05
90		rs34943930	8	64431043	G	A	0.8865	-0.0124644	0.00185995	2.06329e-11	3.12642e-05
91		rs35058211	5	30034293	G	A	0.625	-0.00699417	0.00122657	1.18271e-08	2.29305e-05
92		rs36061954	8	38329650	C	T	0.5975	-0.00823415	0.0012023	7.45489e-12	3.26115e-05
93		rs3757757	7	127695857	G	A	0.8851	-0.0142773	0.00176851	6.85415e-16	4.14605e-05
94		rs3769983	2	161994383	G	A	0.5208	-0.00990686	0.00116592	1.94497e-17	4.8988e-05
95		rs3790613	1	154210671	C	A	0.8759	0.00956874	0.00161553	3.16184e-09	1.99052e-05
96		rs3801289	7	96638267	A	C	0.663	0.00710864	0.00119636	2.81772e-09	2.25812e-05
97		rs41264285	1	155033918	C	T	0.7905	-0.00905709	0.00147081	7.37111e-10	2.71702e-05
98		rs4132610	17	30801441	C	T	0.3829	0.00764129	0.00120249	2.09056e-10	2.75933e-05
99		rs4233789	2	182044497	T	A	0.2522	-0.0115185	0.00138893	1.10362e-16	5.0044e-05
100		rs4240671	8	10767748	G	A	0.5086	0.011858	0.00119951	4.80128e-23	7.02853e-05
101		rs4246167	9	134933730	C	T	0.3339	0.00726224	0.00122344	2.92169e-09	2.34599e-05
102		rs4274014	1	73651204	C	A	0.5075	-0.0112854	0.00117936	1.07802e-21	6.36658e-05
103		rs4280439	2	35657891	C	A	0.3946	-0.00670647	0.00119672	2.09406e-08	2.14891e-05
104		rs4404022	15	74010430	A	T	0.5872	-0.00867176	0.00120204	5.42519e-13	3.64561e-05
105		rs4434184	3	181422854	A	G	0.8142	-0.0102911	0.00158562	8.56968e-11	3.20428e-05
106		rs4477405	11	15730650	G	A	0.5706	0.00662619	0.00117061	1.50952e-08	2.15155e-05
107		rs4479577	3	5723818	C	T	0.5157	-0.00669728	0.0011584	7.40462e-09	2.24047e-05
108		rs458806	6	111676028	C	T	0.1775	0.0162775	0.00144035	1.29642e-29	7.73641e-05
109		rs4628086	6	50787357	C	A	0.8974	0.0153536	0.00178189	6.90414e-18	4.34094e-05
110		rs4659805	1	237859755	G	T	0.3907	-0.00839939	0.00119774	2.33732e-12	3.35892e-05
111		rs4706314	6	68729130	C	T	0.4632	-0.00646495	0.00116108	2.57577e-08	2.07846e-05
112		rs4734170	8	93051254	C	T	0.7733	0.0109642	0.00138727	2.71321e-15	4.21486e-05
113		rs4741388	9	14514366	C	T	0.2798	0.00839055	0.00125861	2.61912e-11	2.83734e-05
114		rs4785187	16	49766772	G	A	0.7775	-0.0091092	0.00134582	1.30097e-11	2.87092e-05
115		rs4818017	21	40690561	G	T	0.4385	0.00808028	0.00117532	6.19985e-12	3.21516e-05
116		rs4834978	4	12317474	T	G	0.5063	-0.00684193	0.0011649	4.26886e-09	2.34023e-05
117		rs4837631	9	122061948	C	T	0.5497	0.00776557	0.00116113	2.26343e-11	2.98541e-05
118		rs4888444	16	75690279	A	G	0.95291	0.023303	0.00298801	6.24771e-15	4.87342e-05
119		rs4890356	18	39303976	G	A	0.8108	0.0121066	0.00148422	3.43898e-16	4.49686e-05
120		rs505066	1	96882671	C	A	0.7139	-0.0075763	0.00128162	3.38972e-09	2.34477e-05
121		rs55803020	2	80692891	C	T	0.7451	0.00957557	0.00128104	7.73e-14	3.48292e-05
122		rs55855024	3	16850764	C	A	0.7005	-0.00922218	0.00127987	5.78116e-13	3.56864e-05
123		rs55942317	16	49626772	G	A	0.91111	-0.0162909	0.00216607	5.43737e-14	4.29877e-05
124		rs56367474	13	59454139	C	T	0.6852	0.0102935	0.00126318	3.67342e-16	4.57097e-05
125		rs574087	11	64102948	A	G	0.6165	0.00770171	0.00118855	9.17673e-11	2.80481e-05
126		rs5752764	22	29034964	C	T	0.371	-0.00666022	0.00119364	2.40841e-08	2.07029e-05
127		rs57716333	10	72891543	G	A	0.6948	-0.00700462	0.00122609	1.11018e-08	2.08086e-05
128		rs59724122	8	27424696	C	T	0.8311	0.0138126	0.00154509	3.90374e-19	5.35629e-05
129		rs6002676	22	42697216	A	G	0.3769	0.01041	0.00120714	6.48188e-18	5.08997e-05
130		rs6027740	20	59263152	G	A	0.8702	0.00983704	0.00174787	1.82303e-08	2.18601e-05
131		rs60764613	18	1839911	G	T	0.8614	-0.0111993	0.00167071	2.03746e-11	2.99488e-05
132		rs61841113	10	30312970	T	C	0.6024	0.00670892	0.00118717	1.59332e-08	2.15609e-05
133		rs61972815	14	28363904	C	T	0.6652	-0.00998488	0.00124808	1.24223e-15	4.44072e-05
134		rs61991652	14	77518204	C	T	0.7398	-0.00901859	0.00131751	7.63796e-12	3.13133e-05
135		rs62080072	18	38174244	A	C	0.7423	0.00826144	0.00135655	1.12893e-09	2.61117e-05
136		rs62098012	18	50862311	C	T	0.586	-0.00814234	0.0011868	6.84852e-12	3.21682e-05
137		rs62449380	7	54485644	G	A	0.4933	0.00727559	0.00116586	4.36034e-10	2.64624e-05
138		rs6265	11	27679916	C	T	0.8138	0.0151396	0.00148277	1.78226e-24	6.94634e-05
139		rs6476613	9	37084340	A	G	0.6251	-0.00735451	0.00120953	1.19843e-09	2.53514e-05
140		rs6506343	18	5871420	C	T	0.4866	0.0069428	0.00115541	1.86726e-09	2.40839e-05
141		rs6588376	1	50602495	G	A	0.7927	-0.0122706	0.0014783	1.03649e-16	4.94846e-05
142		rs6688826	1	80812329	T	C	0.6991	-0.00946467	0.00128094	1.481e-13	3.76879e-05
143		rs6711254	2	624210	G	A	0.1731	-0.0151011	0.0015492	1.88836e-22	6.52826e-05
144		rs67723420	3	35775115	T	A	0.6311	0.00690471	0.00120901	1.12296e-08	2.21987e-05
145		rs6831966	4	143504178	C	T	0.3278	-0.00942054	0.00123992	3.01445e-14	3.91101e-05
146		rs6845079	4	139872579	G	T	0.7976	-0.00877715	0.00148022	3.03623e-09	2.48733e-05
147		rs7072826	10	52337406	T	C	0.8032	-0.00824574	0.00150674	4.43536e-08	2.1495e-05
148		rs7078430	10	8829620	C	T	0.7405	-0.0115429	0.00134964	1.20398e-17	5.12062e-05
149		rs7086061	10	63572334	G	C	0.6152	0.0100823	0.00123866	3.9613e-16	4.81283e-05
150		rs7126080	11	113724673	G	A	0.4599	0.00800956	0.00118129	1.19867e-11	3.18702e-05
151		rs7144274	14	78625653	G	A	0.6485	-0.007689	0.00122326	3.26507e-10	2.69529e-05
152		rs7201336	16	25351934	G	A	0.2918	-0.0118958	0.00131482	1.46386e-19	5.84869e-05
153		rs7241572	18	77580712	G	A	0.8013	-0.0158612	0.00162263	1.4417e-22	8.01115e-05
154		rs72678859	4	112406961	C	T	0.8325	0.0165336	0.0016545	1.63378e-23	7.62367e-05
155		rs72780741	5	103928317	C	A	0.8292	0.0148525	0.00153042	2.87509e-22	6.24851e-05
156		rs72803194	10	53091092	C	A	0.709	0.0070801	0.00126975	2.46128e-08	2.06846e-05
157		rs72819186	2	100785952	C	T	0.884	0.0144713	0.00192147	5.02149e-14	4.29492e-05
158		rs72944387	2	213870965	C	T	0.7458	-0.0098909	0.00133931	1.52353e-13	3.70936e-05
159		rs73104513	20	14691569	C	T	0.8702	-0.0100253	0.00167991	2.40548e-09	2.27048e-05
160		rs7329873	13	55822471	C	T	0.7094	0.0105504	0.00129664	4.0623e-16	4.58939e-05
161		rs74692183	15	64004247	C	T	0.95423	0.0166275	0.00257306	1.03217e-10	2.415e-05
162		rs7495737	15	89899156	C	T	0.6037	-0.00704181	0.00120152	4.60805e-09	2.37271e-05
163		rs7524140	1	32179261	C	T	0.8702	-0.0116316	0.00177761	6.01521e-11	3.05635e-05
164		rs7528604	1	66407352	G	A	0.5583	0.0101527	0.00117948	7.45081e-18	5.0838e-05
165		rs7562367	2	48032613	G	A	0.3287	0.00734913	0.00121276	1.3627e-09	2.38352e-05
166		rs7581524	2	113234316	C	T	0.7159	-0.00796463	0.00130491	1.03722e-09	2.58039e-05
167		rs7584946	2	178661126	T	G	0.5657	0.00723238	0.00116972	6.29045e-10	2.57021e-05
168		rs75919030	17	50193197	T	C	0.741	0.0111313	0.00137061	4.60962e-16	4.75598e-05
169		rs7598185	2	59952259	C	A	0.6835	0.00772356	0.0012319	3.61873e-10	2.58094e-05
170		rs7614520	3	104238380	C	A	0.6249	0.00698938	0.00121875	9.75715e-09	2.29016e-05
171		rs76552497	8	12679680	C	T	0.8291	-0.0109991	0.00163076	1.5331e-11	3.42841e-05
172		rs7675916	4	31143818	C	T	0.7128	0.0130838	0.00128588	2.56419e-24	7.0089e-05
173		rs7680140	4	57823457	A	G	0.5312	0.00748467	0.00116504	1.32403e-10	2.79011e-05
174		rs76853196	16	18013920	C	T	0.6848	0.00906138	0.00128464	1.74316e-12	3.54461e-05
175		rs7696257	4	137474783	G	A	0.6452	-0.00729033	0.00121382	1.90044e-09	2.43334e-05
176		rs7714281	5	50731380	T	A	0.6222	0.0108808	0.00123167	1.0085e-18	5.56601e-05
177		rs7774403	6	12950751	G	A	0.596	-0.00696128	0.00117862	3.49938e-09	2.33365e-05
178		rs7795873	7	117512653	C	T	0.3593	-0.00983437	0.00121258	5.04867e-16	4.45282e-05
179		rs7923245	10	73334410	G	A	0.405	-0.00758022	0.00119662	2.37815e-10	2.76927e-05
180		rs7937974	11	127463033	G	A	0.4333	-0.00884279	0.00118621	9.00865e-14	3.84017e-05
181		rs7943721	11	73309393	G	A	0.1598	0.0108072	0.0016044	1.62849e-11	3.13629e-05
182		rs7947391	11	66186882	A	G	0.4139	-0.00667282	0.00118028	1.57134e-08	2.16031e-05
183		rs7947529	11	85935945	C	T	0.2126	-0.00898495	0.00138861	9.77109e-11	2.70284e-05
184		rs8096225	18	36921851	A	C	0.3025	-0.0100064	0.00128259	6.10866e-15	4.22528e-05
185		rs8126652	21	21418167	A	G	0.5	-0.00645089	0.00116092	2.74895e-08	2.0807e-05
186		rs823099	1	205669322	C	A	0.5624	-0.00761495	0.00118575	1.34435e-10	2.85422e-05
187		rs901750	11	47209472	G	A	0.4443	-0.00755502	0.00117344	1.20778e-10	2.8185e-05
188		rs9329342	10	13532648	C	T	0.6028	0.00719342	0.00121981	3.69773e-09	2.4779e-05
189		rs9402093	6	129353671	G	T	0.3003	-0.00890992	0.0012615	1.63001e-12	3.33614e-05
190		rs951740	1	44011737	G	A	0.3827	-0.0139706	0.00122752	5.19036e-30	9.22178e-05
191		rs9554664	13	100730030	C	T	0.7473	-0.00980744	0.00134864	3.53923e-13	3.6328e-05
192		rs9671376	14	103370163	C	T	0.7759	-0.00972351	0.00136117	9.09767e-13	3.28794e-05
193		rs9809849	3	3726156	G	A	0.5784	-0.00712861	0.00118656	1.88047e-09	2.47838e-05
194		rs9898605	17	65124553	G	A	0.7005	-0.00746493	0.00124473	2.00721e-09	2.33823e-05
195		rs9919558	11	112877409	T	A	0.6128	-0.0199554	0.00123301	6.50407e-59	0.000188975
196		rs9936015	16	5827015	G	A	0.6948	-0.00809867	0.00128976	3.40281e-10	2.78165e-05
197		rs9994140	4	28097292	A	T	0.298	0.00944968	0.00127718	1.3735e-13	3.73609e-05
1	AD	rs10001365	4	147797214	G	A	0.6143	0.010672	0.00118911	2.8387e-19	5.39699e-05
2		rs1004787	2	45159091	G	A	0.4667	-0.0141696	0.00118982	1.06201e-32	9.99435e-05
3		rs10092649	8	59802662	C	A	0.5873	0.00873656	0.00117213	9.08413e-14	3.70003e-05
4		rs10205354	2	137549884	A	G	0.4239	-0.00818622	0.0011648	2.09501e-12	3.27309e-05
5		rs10237329	7	32265725	C	T	0.3706	0.00787732	0.00123135	1.58157e-10	2.8948e-05
6		rs10427255	2	146125523	C	T	0.4734	0.0121724	0.00114715	2.64822e-26	7.3874e-05
7		rs10506677	12	75439487	G	A	0.8401	0.00897329	0.00142191	2.77719e-10	2.16328e-05
8		rs10514545	16	82620539	G	A	0.5684	0.00710179	0.00119173	2.53452e-09	2.47458e-05
9		rs1051861	14	58838701	C	T	0.4098	0.0087516	0.00119016	1.9334e-13	3.7049e-05
10		rs10774625	12	111910219	A	G	0.4865	0.0078387	0.00115413	1.10672e-11	3.07002e-05
11		rs10787738	10	118777371	C	T	0.7376	-0.011923	0.00132835	2.81439e-19	5.50283e-05
12		rs10869060	9	74381200	G	A	0.4298	-0.00676382	0.00117069	7.57589e-09	2.24237e-05
13		rs10870287	10	134105044	C	T	0.6131	-0.00914407	0.00123805	1.51498e-13	3.96679e-05
14		rs10914684	1	33795572	G	A	0.6612	0.0102486	0.00121976	4.38423e-17	4.70582e-05
15		rs10935779	3	149543102	C	T	0.5774	0.00851628	0.00118274	5.99949e-13	3.53945e-05
16		rs10947675	6	37479972	G	A	0.4813	0.00849975	0.0011757	4.84803e-13	3.60723e-05
17		rs10953957	7	121954709	G	A	0.623	-0.010327	0.00122502	3.45596e-17	5.00965e-05
18		rs10970292	9	3143398	C	T	0.6217	0.0091874	0.00122303	5.82429e-14	3.97038e-05
19		rs11027983	11	24555148	G	A	0.5839	0.00725584	0.00117968	7.71557e-10	2.55824e-05
20		rs11047209	12	24168711	G	A	0.7454	0.00970987	0.00136727	1.23286e-12	3.57853e-05
21		rs11079710	17	65885911	C	T	0.7388	-0.0104983	0.00134554	6.07969e-15	4.25371e-05
22		rs1109480	12	121083279	G	A	0.6107	0.00882609	0.0011995	1.86508e-13	3.70407e-05
23		rs11166805	8	139328196	G	A	0.3962	-0.0074465	0.00117829	2.61985e-10	2.65303e-05
24		rs1117894	2	7996361	G	A	0.2725	0.00694833	0.00127052	4.52877e-08	1.91421e-05
25		rs112330399	19	47283255	G	A	0.7771	-0.00793805	0.00138729	1.05293e-08	2.18295e-05
26		rs11250991	10	2057658	G	A	0.7664	-0.00763235	0.00136524	2.26426e-08	2.08581e-05
27		rs1139897	16	720986	G	A	0.7798	0.0125342	0.00133757	7.19481e-21	5.3954e-05
28		rs11596214	10	106453832	G	A	0.606	0.011181	0.00119128	6.25033e-21	5.9698e-05
29		rs116229101	4	47199988	C	T	0.93651	0.0153612	0.00249576	7.51166e-10	2.80607e-05
30		rs11720703	3	71060640	C	T	0.4711	-0.0130488	0.00120637	2.87275e-27	8.48512e-05
31		rs11763008	7	1805927	C	T	0.8616	0.00962791	0.00161152	2.30873e-09	2.21073e-05
32		rs1177762	5	157671789	G	T	0.679	-0.00838858	0.00124792	1.79197e-11	3.06748e-05
33		rs11801229	1	204614475	A	G	0.8574	0.0104929	0.00164586	1.82537e-10	2.6923e-05
34		rs1193232	1	7550345	G	A	0.5437	-0.00736128	0.00117005	3.1455e-10	2.68873e-05
35		rs12089815	1	91189933	G	A	0.4528	0.0135295	0.00120295	2.39779e-29	9.07081e-05
36		rs12140293	1	197810079	G	A	0.8107	0.00949099	0.00151294	3.53665e-10	2.7648e-05
37		rs12162221	19	18635389	G	A	0.4265	0.00757903	0.00118271	1.47246e-10	2.81002e-05
38		rs12194023	6	163816903	C	A	0.7389	0.00820327	0.00133233	7.40882e-10	2.59655e-05
39		rs12204714	6	152235339	C	T	0.3702	0.00823641	0.00125531	5.33478e-11	3.16333e-05
40		rs12297948	12	19173081	G	T	0.3323	0.0072662	0.00118708	9.29575e-10	2.34291e-05
41		rs12375898	9	23843293	G	A	0.7376	0.00960269	0.00130142	1.59937e-13	3.56944e-05
42		rs12488237	3	56114861	T	C	0.94286	-0.0164853	0.00282755	5.53474e-09	2.92827e-05
43		rs1250101	4	1236111	G	A	0.6156	0.0066968	0.00118605	1.63929e-08	2.12249e-05
44		rs12579637	12	101273183	G	A	0.7708	0.00822739	0.00137642	2.26767e-09	2.39172e-05
45		rs12660725	6	100978570	C	T	0.5245	-0.0105669	0.00118844	6.03381e-19	5.56956e-05
46		rs12690535	2	226259373	G	A	0.1786	-0.0113937	0.00151095	4.67377e-14	3.80887e-05
47		rs12714592	3	84387950	A	C	0.7217	-0.0124303	0.0013087	2.13537e-21	6.20673e-05
48		rs12736932	1	232572038	G	A	0.7724	0.00832582	0.00145606	1.07753e-08	2.43724e-05
49		rs12751178	1	60754055	A	G	0.863	0.0118639	0.00171913	5.16075e-12	3.32825e-05
50		rs12757183	1	216920373	T	C	0.8021	0.0087336	0.00143057	1.02818e-09	2.42154e-05
51		rs12798877	11	79871630	G	A	0.4862	0.00951538	0.0011766	6.10596e-16	4.52367e-05
52		rs12892472	14	84916918	C	A	0.6122	0.0071867	0.00120208	2.25105e-09	2.45239e-05
53		rs12907546	15	47684280	G	A	0.7964	-0.0172629	0.00147616	1.36029e-31	9.66421e-05
54		rs12924902	16	89586659	A	C	0.3815	-0.00918144	0.00123469	1.03589e-13	3.97819e-05
55		rs12970816	18	50023859	G	A	0.5978	-0.0123992	0.00122191	3.40329e-24	7.39291e-05
56		rs13064098	3	73320945	C	T	0.8261	0.00820237	0.00148615	3.40546e-08	1.93304e-05
57		rs13174257	5	45238707	C	T	0.8736	-0.013964	0.00184395	3.651e-14	4.30635e-05
58		rs13266116	8	141656755	C	T	0.5152	-0.00847965	0.00118396	7.94381e-13	3.5919e-05
59		rs13279104	8	61788144	T	C	0.8782	-0.0105488	0.00182334	7.23193e-09	2.38055e-05
60		rs13341562	17	7825117	G	A	0.94087	0.0187207	0.00270633	4.6014e-12	3.89952e-05
61		rs13394795	2	202867731	T	C	0.7583	0.0101243	0.00137308	1.66272e-13	3.75732e-05
62		rs1344293	2	60133158	G	T	0.4774	-0.0119011	0.00122293	2.20947e-22	7.06734e-05
63		rs1381287	14	98597552	C	T	0.5429	-0.013898	0.00122555	8.29299e-30	9.58662e-05
64		rs1385108	5	154839646	C	T	0.7632	-0.0102716	0.00136298	4.84198e-14	3.81352e-05
65		rs1435428	4	67890148	G	A	0.2241	0.00851205	0.00135651	3.49684e-10	2.51968e-05
66		rs1435679	15	36399245	G	A	0.4448	-0.00635788	0.00116608	4.97065e-08	1.9965e-05
67		rs1462220	11	41066277	G	A	0.5135	0.00859117	0.00117633	2.80645e-13	3.68772e-05
68		rs1476535	7	114071035	C	T	0.4513	-0.0129456	0.00122275	3.41431e-26	8.29993e-05
69		rs160631	6	52895230	T	G	0.2608	0.00980246	0.00131759	1.00922e-13	3.70484e-05
70		rs1662904	18	34808474	A	C	0.7001	-0.00850044	0.00125318	1.17626e-11	3.03424e-05
71		rs16855073	3	108695091	C	T	0.8012	-0.00937969	0.00148209	2.47254e-10	2.80262e-05
72		rs16962850	16	61028997	T	C	0.8917	-0.0108413	0.0019274	1.85708e-08	2.27007e-05
73		rs17123808	12	49979413	C	T	0.90397	0.0123348	0.00187178	4.40171e-11	2.64153e-05
74		rs17197978	13	38176414	G	A	0.8697	0.0121562	0.00177987	8.49956e-12	3.34919e-05
75		rs176413	2	32646847	G	A	0.4447	-0.0103154	0.00118784	3.81605e-18	5.25529e-05
76		rs17747622	10	27044752	C	T	0.93862	0.0159786	0.00270748	3.59859e-09	2.94187e-05
77		rs1787402	21	39038990	C	T	0.3995	-0.00656847	0.00118537	3.00273e-08	2.07009e-05
78		rs1801915	4	89653257	G	A	0.8529	0.0106506	0.00160892	3.59856e-11	2.84635e-05
79		rs1847831	3	131908828	G	A	0.4642	0.00777021	0.00116498	2.5615e-11	3.00333e-05
80		rs1856416	6	145286368	C	T	0.798	-0.01015	0.00143989	1.80037e-12	3.32136e-05
81		rs1895617	18	53703943	C	T	0.2665	-0.0117919	0.00135064	2.53382e-18	5.43619e-05
82		rs1899896	8	93201036	C	T	0.7013	-0.0114857	0.00128399	3.71034e-19	5.52693e-05
83		rs191242857	9	127870796	G	A	0.6625	0.0117311	0.00132596	8.96877e-19	6.15414e-05
84		rs1918700	2	183449725	G	T	0.2602	-0.00737535	0.00133375	3.20604e-08	2.09419e-05
85		rs1921086	5	30840139	G	T	0.4534	-0.00892098	0.00117566	3.2469e-14	3.94463e-05
86		rs1949434	10	125683842	C	T	0.2706	0.00884102	0.00133018	3.00217e-11	3.08552e-05
87		rs203620	8	51028100	C	T	0.3774	0.0113984	0.00132521	7.8885e-18	6.10561e-05
88		rs2074646	7	77762013	C	T	0.3869	-0.00898273	0.00120261	8.05672e-14	3.82804e-05
89		rs209684	8	115422998	C	A	0.7284	-0.00954883	0.00129781	1.87167e-13	3.6077e-05
90		rs210593	7	69244312	A	G	0.6552	0.00728842	0.00122351	2.56939e-09	2.40015e-05
91		rs210778	4	27433518	G	A	0.3443	-0.0073656	0.0012181	1.4778e-09	2.44956e-05
92		rs2135160	2	213214467	T	C	0.90013	-0.0114405	0.00203678	1.94325e-08	2.35321e-05
93		rs2258689	17	44067382	T	C	0.8094	-0.00805251	0.00142733	1.68419e-08	2.00068e-05
94		rs2279829	3	147106319	C	T	0.7878	0.0127727	0.0014654	2.87645e-18	5.45452e-05
95		rs2336895	5	166990695	G	A	0.3516	0.0136676	0.00125923	1.90995e-27	8.51739e-05
96		rs2378662	9	86707289	G	A	0.4615	-0.00977474	0.00118381	1.49373e-16	4.74895e-05
97		rs2416770	9	102160601	C	T	0.5126	-0.00950633	0.00121053	4.06016e-15	4.51565e-05
98		rs2424244	20	19647527	G	A	0.6563	0.00872176	0.00124186	2.16884e-12	3.43179e-05
99		rs2526384	3	50181136	C	T	0.656	-0.0127	0.00129087	7.69928e-23	7.27947e-05
100		rs2613765	19	5066330	G	A	0.5361	0.0076305	0.0011642	5.59163e-11	2.89605e-05
101		rs2640562	12	56466473	C	T	0.6571	0.0087866	0.00123297	1.03032e-12	3.47913e-05
102		rs266058	2	104086428	C	T	0.5278	0.0156277	0.00120359	1.50163e-38	0.000121735
103		rs2668733	2	60487016	C	T	0.3646	-0.0140824	0.00126565	9.30868e-29	9.18856e-05
104		rs2783130	13	80170160	A	G	0.516	0.00851373	0.00116149	2.30178e-13	3.62047e-05
105		rs2796793	10	36634124	G	A	0.5335	-0.00738088	0.00116302	2.20525e-10	2.71164e-05
106		rs279846	4	46329886	C	T	0.5414	0.00731008	0.00118502	6.8846e-10	2.65355e-05
107		rs28397663	17	47328183	C	T	0.6287	-0.00804605	0.00120236	2.20297e-11	3.02248e-05
108		rs28606370	10	104670832	C	A	0.6615	-0.015002	0.00124276	1.49236e-33	0.00010079
109		rs2901785	1	174104743	G	A	0.5566	0.00747817	0.00115525	9.59333e-11	2.76032e-05
110		rs2916648	5	136641225	T	C	0.1858	0.00827749	0.00148649	2.56971e-08	2.07302e-05
111		rs2933213	14	47318777	C	T	0.5806	-0.00813767	0.00119255	8.86813e-12	3.22504e-05
112		rs3008657	1	244023667	G	A	0.3382	-0.00855609	0.00122195	2.52302e-12	3.27703e-05
113		rs303948	13	72366052	A	G	0.90714	-0.011013	0.00195686	1.82431e-08	2.04336e-05
114		rs329621	5	60287002	A	C	0.3034	0.00957785	0.00123336	8.12165e-15	3.87762e-05
115		rs332827	1	61743160	G	A	0.5423	0.0101804	0.00120433	2.83497e-17	5.14494e-05
116		rs333078	1	110534914	C	A	0.6437	-0.00720392	0.0012269	4.31438e-09	2.38049e-05
117		rs34756027	9	137970849	C	A	0.7634	-0.00867449	0.00143013	1.31512e-09	2.71822e-05
118		rs34853150	10	87339122	G	A	0.8415	-0.0114414	0.00162905	2.16556e-12	3.49198e-05
119		rs34943930	8	64431043	G	A	0.8865	-0.0124644	0.00185995	2.06329e-11	3.12642e-05
120		rs35058211	5	30034293	G	A	0.625	-0.00699417	0.00122657	1.18271e-08	2.29305e-05
121		rs35851551	7	31330785	A	G	0.8989	-0.015913	0.00222764	9.10445e-13	4.60253e-05
122		rs36061954	8	38329650	C	T	0.5975	-0.00823415	0.0012023	7.45489e-12	3.26115e-05
123		rs3757757	7	127695857	G	A	0.8851	-0.0142773	0.00176851	6.85415e-16	4.14605e-05
124		rs3769983	2	161994383	G	A	0.5208	-0.00990686	0.00116592	1.94497e-17	4.8988e-05
125		rs3790613	1	154210671	C	A	0.8759	0.00956874	0.00161553	3.16184e-09	1.99052e-05
126		rs3801289	7	96638267	A	C	0.663	0.00710864	0.00119636	2.81772e-09	2.25812e-05
127		rs3820277	1	18436657	G	T	0.4763	0.00950078	0.0011704	4.75645e-16	4.5031e-05
128		rs4074442	2	22554114	G	A	0.6029	-0.0122994	0.00125389	1.02927e-22	7.24341e-05
129		rs41264285	1	155033918	C	T	0.7905	-0.00905709	0.00147081	7.37111e-10	2.71702e-05
130		rs4132610	17	30801441	C	T	0.3829	0.00764129	0.00120249	2.09056e-10	2.75933e-05
131		rs4240671	8	10767748	G	A	0.5086	0.011858	0.00119951	4.80128e-23	7.02853e-05
132		rs4246167	9	134933730	C	T	0.3339	0.00726224	0.00122344	2.92169e-09	2.34599e-05
133		rs4274014	1	73651204	C	A	0.5075	-0.0112854	0.00117936	1.07802e-21	6.36658e-05
134		rs4280439	2	35657891	C	A	0.3946	-0.00670647	0.00119672	2.09406e-08	2.14891e-05
135		rs4349886	7	3370038	C	T	0.4615	-0.0124601	0.00117271	2.27957e-26	7.71668e-05
136		rs4434184	3	181422854	A	G	0.8142	-0.0102911	0.00158562	8.56968e-11	3.20428e-05
137		rs4477405	11	15730650	G	A	0.5706	0.00662619	0.00117061	1.50952e-08	2.15155e-05
138		rs4479577	3	5723818	C	T	0.5157	-0.00669728	0.0011584	7.40462e-09	2.24047e-05
139		rs458806	6	111676028	C	T	0.1775	0.0162775	0.00144035	1.29642e-29	7.73641e-05
140		rs4628086	6	50787357	C	A	0.8974	0.0153536	0.00178189	6.90414e-18	4.34094e-05
141		rs4659704	1	236876257	C	A	0.4417	-0.00889237	0.00117583	3.95075e-14	3.89996e-05
142		rs4659805	1	237859755	G	T	0.3907	-0.00839939	0.00119774	2.33732e-12	3.35892e-05
143		rs4702	15	91426560	G	A	0.4422	0.012357	0.00123146	1.0761e-23	7.53275e-05
144		rs4706314	6	68729130	C	T	0.4632	-0.00646495	0.00116108	2.57577e-08	2.07846e-05
145		rs4714052	6	11945482	G	A	0.216	0.00952657	0.00142858	2.58338e-11	3.07378e-05
146		rs4734170	8	93051254	C	T	0.7733	0.0109642	0.00138727	2.71321e-15	4.21486e-05
147		rs4741388	9	14514366	C	T	0.2798	0.00839055	0.00125861	2.61912e-11	2.83734e-05
148		rs4785187	16	49766772	G	A	0.7775	-0.0091092	0.00134582	1.30097e-11	2.87092e-05
149		rs4790874	17	1995177	C	T	0.4701	-0.00982934	0.00117604	6.37741e-17	4.81352e-05
150		rs4818017	21	40690561	G	T	0.4385	0.00808028	0.00117532	6.19985e-12	3.21516e-05
151		rs4834978	4	12317474	T	G	0.5063	-0.00684193	0.0011649	4.26886e-09	2.34023e-05
152		rs4837631	9	122061948	C	T	0.5497	0.00776557	0.00116113	2.26343e-11	2.98541e-05
153		rs4845556	1	151744858	G	A	0.521	0.00733087	0.00116623	3.25899e-10	2.68234e-05
154		rs4877285	9	81354129	G	A	0.3196	0.00724677	0.00120125	1.61276e-09	2.28397e-05
155		rs4888444	16	75690279	A	G	0.95291	0.023303	0.00298801	6.24771e-15	4.87342e-05
156		rs4889891	17	77768654	C	A	0.5188	0.00874587	0.0011709	8.05705e-14	3.81911e-05
157		rs4890356	18	39303976	G	A	0.8108	0.0121066	0.00148422	3.43898e-16	4.49686e-05
158		rs505066	1	96882671	C	A	0.7139	-0.0075763	0.00128162	3.38972e-09	2.34477e-05
159		rs55803020	2	80692891	C	T	0.7451	0.00957557	0.00128104	7.73e-14	3.48292e-05
160		rs55855024	3	16850764	C	A	0.7005	-0.00922218	0.00127987	5.78116e-13	3.56864e-05
161		rs55942317	16	49626772	G	A	0.91111	-0.0162909	0.00216607	5.43737e-14	4.29877e-05
162		rs56367474	13	59454139	C	T	0.6852	0.0102935	0.00126318	3.67342e-16	4.57097e-05
163		rs574087	11	64102948	A	G	0.6165	0.00770171	0.00118855	9.17673e-11	2.80481e-05
164		rs5752764	22	29034964	C	T	0.371	-0.00666022	0.00119364	2.40841e-08	2.07029e-05
165		rs57716333	10	72891543	G	A	0.6948	-0.00700462	0.00122609	1.11018e-08	2.08086e-05
166		rs59724122	8	27424696	C	T	0.8311	0.0138126	0.00154509	3.90374e-19	5.35629e-05
167		rs6002676	22	42697216	A	G	0.3769	0.01041	0.00120714	6.48188e-18	5.08997e-05
168		rs6013578	20	51575910	A	G	0.93664	0.0156338	0.00257406	1.25082e-09	2.90099e-05
169		rs6027740	20	59263152	G	A	0.8702	0.00983704	0.00174787	1.82303e-08	2.18601e-05
170		rs60764613	18	1839911	G	T	0.8614	-0.0111993	0.00167071	2.03746e-11	2.99488e-05
171		rs615551	4	130405733	C	A	0.179	-0.00886508	0.00146152	1.31416e-09	2.30989e-05
172		rs61841113	10	30312970	T	C	0.6024	0.00670892	0.00118717	1.59332e-08	2.15609e-05
173		rs61972815	14	28363904	C	T	0.6652	-0.00998488	0.00124808	1.24223e-15	4.44072e-05
174		rs61991652	14	77518204	C	T	0.7398	-0.00901859	0.00131751	7.63796e-12	3.13133e-05
175		rs62080072	18	38174244	A	C	0.7423	0.00826144	0.00135655	1.12893e-09	2.61117e-05
176		rs62098012	18	50862311	C	T	0.586	-0.00814234	0.0011868	6.84852e-12	3.21682e-05
177		rs62449380	7	54485644	G	A	0.4933	0.00727559	0.00116586	4.36034e-10	2.64624e-05
178		rs62479657	7	158111389	C	T	0.6389	0.00716985	0.00120413	2.6106e-09	2.37198e-05
179		rs6265	11	27679916	C	T	0.8138	0.0151396	0.00148277	1.78226e-24	6.94634e-05
180		rs6452785	5	87685500	C	T	0.5317	0.0142262	0.00120479	3.54796e-32	0.000100786
181		rs6476613	9	37084340	A	G	0.6251	-0.00735451	0.00120953	1.19843e-09	2.53514e-05
182		rs6506343	18	5871420	C	T	0.4866	0.0069428	0.00115541	1.86726e-09	2.40839e-05
183		rs6588376	1	50602495	G	A	0.7927	-0.0122706	0.0014783	1.03649e-16	4.94846e-05
184		rs6688826	1	80812329	T	C	0.6991	-0.00946467	0.00128094	1.481e-13	3.76879e-05
185		rs6711254	2	624210	G	A	0.1731	-0.0151011	0.0015492	1.88836e-22	6.52826e-05
186		rs6715945	2	203223295	A	G	0.7967	-0.00832107	0.00147345	1.62934e-08	2.24295e-05
187		rs67453060	2	164908564	C	T	0.7578	-0.00997695	0.00140281	1.14275e-12	3.65388e-05
188		rs6767258	3	88182893	G	A	0.153	-0.0125416	0.00159692	4.04208e-15	4.07672e-05
189		rs67696533	20	31173362	G	A	0.6944	-0.00875405	0.00129222	1.24901e-11	3.25245e-05
190		rs6831966	4	143504178	C	T	0.3278	-0.00942054	0.00123992	3.01445e-14	3.91101e-05
191		rs6845079	4	139872579	G	T	0.7976	-0.00877715	0.00148022	3.03623e-09	2.48733e-05
192		rs6918792	6	27451419	A	G	0.91697	0.0206559	0.00226468	7.45209e-20	6.49693e-05
193		rs7072826	10	52337406	T	C	0.8032	-0.00824574	0.00150674	4.43536e-08	2.1495e-05
194		rs7078430	10	8829620	C	T	0.7405	-0.0115429	0.00134964	1.20398e-17	5.12062e-05
195		rs7126080	11	113724673	G	A	0.4599	0.00800956	0.00118129	1.19867e-11	3.18702e-05
196		rs7144274	14	78625653	G	A	0.6485	-0.007689	0.00122326	3.26507e-10	2.69529e-05
197		rs71561806	6	125042505	G	A	0.7274	0.00835591	0.00140216	2.53313e-09	2.76896e-05
198		rs7201336	16	25351934	G	A	0.2918	-0.0118958	0.00131482	1.46386e-19	5.84869e-05
199		rs7241572	18	77580712	G	A	0.8013	-0.0158612	0.00162263	1.4417e-22	8.01115e-05
200		rs72678859	4	112406961	C	T	0.8325	0.0165336	0.0016545	1.63378e-23	7.62367e-05
201		rs72780741	5	103928317	C	A	0.8292	0.0148525	0.00153042	2.87509e-22	6.24851e-05
202		rs72803194	10	53091092	C	A	0.709	0.0070801	0.00126975	2.46128e-08	2.06846e-05
203		rs72819186	2	100785952	C	T	0.884	0.0144713	0.00192147	5.02149e-14	4.29492e-05
204		rs72944387	2	213870965	C	T	0.7458	-0.0098909	0.00133931	1.52353e-13	3.70936e-05
205		rs73104513	20	14691569	C	T	0.8702	-0.0100253	0.00167991	2.40548e-09	2.27048e-05
206		rs7329873	13	55822471	C	T	0.7094	0.0105504	0.00129664	4.0623e-16	4.58939e-05
207		rs74692183	15	64004247	C	T	0.95423	0.0166275	0.00257306	1.03217e-10	2.415e-05
208		rs7495737	15	89899156	C	T	0.6037	-0.00704181	0.00120152	4.60805e-09	2.37271e-05
209		rs7524140	1	32179261	C	T	0.8702	-0.0116316	0.00177761	6.01521e-11	3.05635e-05
210		rs7528604	1	66407352	G	A	0.5583	0.0101527	0.00117948	7.45081e-18	5.0838e-05
211		rs7562367	2	48032613	G	A	0.3287	0.00734913	0.00121276	1.3627e-09	2.38352e-05
212		rs7581524	2	113234316	C	T	0.7159	-0.00796463	0.00130491	1.03722e-09	2.58039e-05
213		rs7584946	2	178661126	T	G	0.5657	0.00723238	0.00116972	6.29045e-10	2.57021e-05
214		rs75919030	17	50193197	T	C	0.741	0.0111313	0.00137061	4.60962e-16	4.75598e-05
215		rs7598185	2	59952259	C	A	0.6835	0.00772356	0.0012319	3.61873e-10	2.58094e-05
216		rs7614520	3	104238380	C	A	0.6249	0.00698938	0.00121875	9.75715e-09	2.29016e-05
217		rs7646954	3	175736706	G	A	0.7256	-0.00941015	0.00133788	2.01216e-12	3.52618e-05
218		rs76552497	8	12679680	C	T	0.8291	-0.0109991	0.00163076	1.5331e-11	3.42841e-05
219		rs7675916	4	31143818	C	T	0.7128	0.0130838	0.00128588	2.56419e-24	7.0089e-05
220		rs7680140	4	57823457	A	G	0.5312	0.00748467	0.00116504	1.32403e-10	2.79011e-05
221		rs76853196	16	18013920	C	T	0.6848	0.00906138	0.00128464	1.74316e-12	3.54461e-05
222		rs7696257	4	137474783	G	A	0.6452	-0.00729033	0.00121382	1.90044e-09	2.43334e-05
223		rs7708354	5	167644293	T	G	0.7619	-0.00886754	0.0013897	1.76047e-10	2.85295e-05
224		rs7774403	6	12950751	G	A	0.596	-0.00696128	0.00117862	3.49938e-09	2.33365e-05
225		rs7795873	7	117512653	C	T	0.3593	-0.00983437	0.00121258	5.04867e-16	4.45282e-05
226		rs7923245	10	73334410	G	A	0.405	-0.00758022	0.00119662	2.37815e-10	2.76927e-05
227		rs7937974	11	127463033	G	A	0.4333	-0.00884279	0.00118621	9.00865e-14	3.84017e-05
228		rs7943721	11	73309393	G	A	0.1598	0.0108072	0.0016044	1.62849e-11	3.13629e-05
229		rs7947391	11	66186882	A	G	0.4139	-0.00667282	0.00118028	1.57134e-08	2.16031e-05
230		rs7947529	11	85935945	C	T	0.2126	-0.00898495	0.00138861	9.77109e-11	2.70284e-05
231		rs8096225	18	36921851	A	C	0.3025	-0.0100064	0.00128259	6.10866e-15	4.22528e-05
232		rs8126652	21	21418167	A	G	0.5	-0.00645089	0.00116092	2.74895e-08	2.0807e-05
233		rs823099	1	205669322	C	A	0.5624	-0.00761495	0.00118575	1.34435e-10	2.85422e-05
234		rs828867	2	74334462	G	A	0.4718	-0.00926715	0.00118084	4.23062e-15	4.28034e-05
235		rs8614	17	27588806	C	A	0.8132	-0.00928017	0.00146442	2.34109e-10	2.61647e-05
236		rs879901	12	114284143	C	A	0.3743	0.00733065	0.00122512	2.18255e-09	2.5171e-05
237		rs901750	11	47209472	G	A	0.4443	-0.00755502	0.00117344	1.20778e-10	2.8185e-05
238		rs904592	3	25193102	C	T	0.5142	-0.00747192	0.00117022	1.71349e-10	2.78923e-05
239		rs9321055	6	98850853	A	G	0.3156	0.0102832	0.00124637	1.57754e-16	4.56808e-05
240		rs9329342	10	13532648	C	T	0.6028	0.00719342	0.00121981	3.69773e-09	2.4779e-05
241		rs9402093	6	129353671	G	T	0.3003	-0.00890992	0.0012615	1.63001e-12	3.33614e-05
242		rs951740	1	44011737	G	A	0.3827	-0.0139706	0.00122752	5.19036e-30	9.22178e-05
243		rs9554664	13	100730030	C	T	0.7473	-0.00980744	0.00134864	3.53923e-13	3.6328e-05
244		rs9671376	14	103370163	C	T	0.7759	-0.00972351	0.00136117	9.09767e-13	3.28794e-05
245		rs9788479	14	36755983	C	T	0.0622	0.0122508	0.00224629	4.93061e-08	1.75089e-05
246		rs9809849	3	3726156	G	A	0.5784	-0.00712861	0.00118656	1.88047e-09	2.47838e-05
247		rs9898605	17	65124553	G	A	0.7005	-0.00746493	0.00124473	2.00721e-09	2.33823e-05
248		rs9922607	16	17570220	C	T	0.7925	0.0115139	0.00144718	1.77593e-15	4.36006e-05
249		rs992493	4	106180264	T	C	0.1852	0.00983831	0.00155186	2.30252e-10	2.92121e-05
250		rs993137	3	85499035	C	T	0.3828	0.0198846	0.00129687	4.61414e-53	0.000186836
251		rs9936015	16	5827015	G	A	0.6948	-0.00809867	0.00128976	3.40281e-10	2.78165e-05
1	Severe COVID-19	rs10001365	4	147797214	G	A	0.6143	0.010672	0.00118911	2.8387e-19	5.39699e-05
2		rs1004787	2	45159091	G	A	0.4667	-0.0141696	0.00118982	1.06201e-32	9.99435e-05
3		rs10092649	8	59802662	C	A	0.5873	0.00873656	0.00117213	9.08413e-14	3.70003e-05
4		rs10205354	2	137549884	A	G	0.4239	-0.00818622	0.0011648	2.09501e-12	3.27309e-05
5		rs10237329	7	32265725	C	T	0.3706	0.00787732	0.00123135	1.58157e-10	2.8948e-05
6		rs10427255	2	146125523	C	T	0.4734	0.0121724	0.00114715	2.64822e-26	7.3874e-05
7		rs10514545	16	82620539	G	A	0.5684	0.00710179	0.00119173	2.53452e-09	2.47458e-05
8		rs1051861	14	58838701	C	T	0.4098	0.0087516	0.00119016	1.9334e-13	3.7049e-05
9		rs10774625	12	111910219	A	G	0.4865	0.0078387	0.00115413	1.10672e-11	3.07002e-05
10		rs10787738	10	118777371	C	T	0.7376	-0.011923	0.00132835	2.81439e-19	5.50283e-05
11		rs10914684	1	33795572	G	A	0.6612	0.0102486	0.00121976	4.38423e-17	4.70582e-05
12		rs10953957	7	121954709	G	A	0.623	-0.010327	0.00122502	3.45596e-17	5.00965e-05
13		rs10970292	9	3143398	C	T	0.6217	0.0091874	0.00122303	5.82429e-14	3.97038e-05
14		rs11027983	11	24555148	G	A	0.5839	0.00725584	0.00117968	7.71557e-10	2.55824e-05
15		rs1109480	12	121083279	G	A	0.6107	0.00882609	0.0011995	1.86508e-13	3.70407e-05
16		rs11166805	8	139328196	G	A	0.3962	-0.0074465	0.00117829	2.61985e-10	2.65303e-05
17		rs1117894	2	7996361	G	A	0.2725	0.00694833	0.00127052	4.52877e-08	1.91421e-05
18		rs112330399	19	47283255	G	A	0.7771	-0.00793805	0.00138729	1.05293e-08	2.18295e-05
19		rs11250991	10	2057658	G	A	0.7664	-0.00763235	0.00136524	2.26426e-08	2.08581e-05
20		rs11596214	10	106453832	G	A	0.606	0.011181	0.00119128	6.25033e-21	5.9698e-05
21		rs11610148	12	133403067	G	C	0.8646	-0.011021	0.00186097	3.17717e-09	2.84384e-05
22		rs116229101	4	47199988	C	T	0.93651	0.0153612	0.00249576	7.51166e-10	2.80607e-05
23		rs11720703	3	71060640	C	T	0.4711	-0.0130488	0.00120637	2.87275e-27	8.48512e-05
24		rs11750999	6	67419656	G	C	0.6163	-0.0115467	0.00122517	4.32038e-21	6.30565e-05
25		rs1193232	1	7550345	G	A	0.5437	-0.00736128	0.00117005	3.1455e-10	2.68873e-05
26		rs12025326	1	220361797	G	C	0.96362	-0.0165374	0.00293512	1.75748e-08	1.91749e-05
27		rs12140293	1	197810079	G	A	0.8107	0.00949099	0.00151294	3.53665e-10	2.7648e-05
28		rs12194023	6	163816903	C	A	0.7389	0.00820327	0.00133233	7.40882e-10	2.59655e-05
29		rs12204714	6	152235339	C	T	0.3702	0.00823641	0.00125531	5.33478e-11	3.16333e-05
30		rs12297948	12	19173081	G	T	0.3323	0.0072662	0.00118708	9.29575e-10	2.34291e-05
31		rs12375898	9	23843293	G	A	0.7376	0.00960269	0.00130142	1.59937e-13	3.56944e-05
32		rs12481282	20	44761377	G	C	0.7328	-0.00937912	0.00134134	2.70347e-12	3.4449e-05
33		rs12488237	3	56114861	T	C	0.94286	-0.0164853	0.00282755	5.53474e-09	2.92827e-05
34		rs1250101	4	1236111	G	A	0.6156	0.0066968	0.00118605	1.63929e-08	2.12249e-05
35		rs12579637	12	101273183	G	A	0.7708	0.00822739	0.00137642	2.26767e-09	2.39172e-05
36		rs12660725	6	100978570	C	T	0.5245	-0.0105669	0.00118844	6.03381e-19	5.56956e-05
37		rs12736932	1	232572038	G	A	0.7724	0.00832582	0.00145606	1.07753e-08	2.43724e-05
38		rs12751178	1	60754055	A	G	0.863	0.0118639	0.00171913	5.16075e-12	3.32825e-05
39		rs12757183	1	216920373	T	C	0.8021	0.0087336	0.00143057	1.02818e-09	2.42154e-05
40		rs12907546	15	47684280	G	A	0.7964	-0.0172629	0.00147616	1.36029e-31	9.66421e-05
41		rs12924902	16	89586659	A	C	0.3815	-0.00918144	0.00123469	1.03589e-13	3.97819e-05
42		rs12970816	18	50023859	G	A	0.5978	-0.0123992	0.00122191	3.40329e-24	7.39291e-05
43		rs13174257	5	45238707	C	T	0.8736	-0.013964	0.00184395	3.651e-14	4.30635e-05
44		rs13266116	8	141656755	C	T	0.5152	-0.00847965	0.00118396	7.94381e-13	3.5919e-05
45		rs1333351	13	27908926	T	A	0.4057	0.00734374	0.00120358	1.05027e-09	2.60061e-05
46		rs13341562	17	7825117	G	A	0.94087	0.0187207	0.00270633	4.6014e-12	3.89952e-05
47		rs1381287	14	98597552	C	T	0.5429	-0.013898	0.00122555	8.29299e-30	9.58662e-05
48		rs1385108	5	154839646	C	T	0.7632	-0.0102716	0.00136298	4.84198e-14	3.81352e-05
49		rs1397808	4	60311346	A	T	0.3537	0.00961313	0.00122086	3.43211e-15	4.22502e-05
50		rs1419079	1	115646155	G	C	0.2515	0.00727831	0.00132008	3.51681e-08	1.99444e-05
51		rs1462220	11	41066277	G	A	0.5135	0.00859117	0.00117633	2.80645e-13	3.68772e-05
52		rs160631	6	52895230	T	G	0.2608	0.00980246	0.00131759	1.00922e-13	3.70484e-05
53		rs16855073	3	108695091	C	T	0.8012	-0.00937969	0.00148209	2.47254e-10	2.80262e-05
54		rs16962850	16	61028997	T	C	0.8917	-0.0108413	0.0019274	1.85708e-08	2.27007e-05
55		rs17123808	12	49979413	C	T	0.90397	0.0123348	0.00187178	4.40171e-11	2.64153e-05
56		rs176413	2	32646847	G	A	0.4447	-0.0103154	0.00118784	3.81605e-18	5.25529e-05
57		rs17747622	10	27044752	C	T	0.93862	0.0159786	0.00270748	3.59859e-09	2.94187e-05
58		rs1801915	4	89653257	G	A	0.8529	0.0106506	0.00160892	3.59856e-11	2.84635e-05
59		rs1856416	6	145286368	C	T	0.798	-0.01015	0.00143989	1.80037e-12	3.32136e-05
60		rs1895617	18	53703943	C	T	0.2665	-0.0117919	0.00135064	2.53382e-18	5.43619e-05
61		rs1899896	8	93201036	C	T	0.7013	-0.0114857	0.00128399	3.71034e-19	5.52693e-05
62		rs1949434	10	125683842	C	T	0.2706	0.00884102	0.00133018	3.00217e-11	3.08552e-05
63		rs1981621	19	32651766	T	A	0.309	0.00808701	0.00123367	5.55501e-11	2.79282e-05
64		rs203620	8	51028100	C	T	0.3774	0.0113984	0.00132521	7.8885e-18	6.10561e-05
65		rs210778	4	27433518	G	A	0.3443	-0.0073656	0.0012181	1.4778e-09	2.44956e-05
66		rs2135160	2	213214467	T	C	0.90013	-0.0114405	0.00203678	1.94325e-08	2.35321e-05
67		rs2168733	10	97958880	C	G	0.6852	-0.00840512	0.00127751	4.72646e-11	3.04768e-05
68		rs2258689	17	44067382	T	C	0.8094	-0.00805251	0.00142733	1.68419e-08	2.00068e-05
69		rs2279829	3	147106319	C	T	0.7878	0.0127727	0.0014654	2.87645e-18	5.45452e-05
70		rs2336895	5	166990695	G	A	0.3516	0.0136676	0.00125923	1.90995e-27	8.51739e-05
71		rs2378662	9	86707289	G	A	0.4615	-0.00977474	0.00118381	1.49373e-16	4.74895e-05
72		rs2424244	20	19647527	G	A	0.6563	0.00872176	0.00124186	2.16884e-12	3.43179e-05
73		rs2526384	3	50181136	C	T	0.656	-0.0127	0.00129087	7.69928e-23	7.27947e-05
74		rs2613765	19	5066330	G	A	0.5361	0.0076305	0.0011642	5.59163e-11	2.89605e-05
75		rs2640562	12	56466473	C	T	0.6571	0.0087866	0.00123297	1.03032e-12	3.47913e-05
76		rs2668733	2	60487016	C	T	0.3646	-0.0140824	0.00126565	9.30868e-29	9.18856e-05
77		rs2783130	13	80170160	A	G	0.516	0.00851373	0.00116149	2.30178e-13	3.62047e-05
78		rs2796793	10	36634124	G	A	0.5335	-0.00738088	0.00116302	2.20525e-10	2.71164e-05
79		rs279846	4	46329886	C	T	0.5414	0.00731008	0.00118502	6.8846e-10	2.65355e-05
80		rs28397663	17	47328183	C	T	0.6287	-0.00804605	0.00120236	2.20297e-11	3.02248e-05
81		rs28606370	10	104670832	C	A	0.6615	-0.015002	0.00124276	1.49236e-33	0.00010079
82		rs2901785	1	174104743	G	A	0.5566	0.00747817	0.00115525	9.59333e-11	2.76032e-05
83		rs2933213	14	47318777	C	T	0.5806	-0.00813767	0.00119255	8.86813e-12	3.22504e-05
84		rs3008657	1	244023667	G	A	0.3382	-0.00855609	0.00122195	2.52302e-12	3.27703e-05
85		rs303948	13	72366052	A	G	0.90714	-0.011013	0.00195686	1.82431e-08	2.04336e-05
86		rs329621	5	60287002	A	C	0.3034	0.00957785	0.00123336	8.12165e-15	3.87762e-05
87		rs332827	1	61743160	G	A	0.5423	0.0101804	0.00120433	2.83497e-17	5.14494e-05
88		rs333078	1	110534914	C	A	0.6437	-0.00720392	0.0012269	4.31438e-09	2.38049e-05
89		rs34373763	20	41929686	C	G	0.91362	0.0129442	0.00222129	5.63161e-09	2.6446e-05
90		rs34756027	9	137970849	C	A	0.7634	-0.00867449	0.00143013	1.31512e-09	2.71822e-05
91		rs34853150	10	87339122	G	A	0.8415	-0.0114414	0.00162905	2.16556e-12	3.49198e-05
92		rs34943930	8	64431043	G	A	0.8865	-0.0124644	0.00185995	2.06329e-11	3.12642e-05
93		rs35058211	5	30034293	G	A	0.625	-0.00699417	0.00122657	1.18271e-08	2.29305e-05
94		rs36061954	8	38329650	C	T	0.5975	-0.00823415	0.0012023	7.45489e-12	3.26115e-05
95		rs3757757	7	127695857	G	A	0.8851	-0.0142773	0.00176851	6.85415e-16	4.14605e-05
96		rs3769983	2	161994383	G	A	0.5208	-0.00990686	0.00116592	1.94497e-17	4.8988e-05
97		rs3790613	1	154210671	C	A	0.8759	0.00956874	0.00161553	3.16184e-09	1.99052e-05
98		rs3801289	7	96638267	A	C	0.663	0.00710864	0.00119636	2.81772e-09	2.25812e-05
99		rs41264285	1	155033918	C	T	0.7905	-0.00905709	0.00147081	7.37111e-10	2.71702e-05
100		rs4132610	17	30801441	C	T	0.3829	0.00764129	0.00120249	2.09056e-10	2.75933e-05
101		rs4233789	2	182044497	T	A	0.2522	-0.0115185	0.00138893	1.10362e-16	5.0044e-05
102		rs4240671	8	10767748	G	A	0.5086	0.011858	0.00119951	4.80128e-23	7.02853e-05
103		rs4246167	9	134933730	C	T	0.3339	0.00726224	0.00122344	2.92169e-09	2.34599e-05
104		rs4274014	1	73651204	C	A	0.5075	-0.0112854	0.00117936	1.07802e-21	6.36658e-05
105		rs4280439	2	35657891	C	A	0.3946	-0.00670647	0.00119672	2.09406e-08	2.14891e-05
106		rs4404022	15	74010430	A	T	0.5872	-0.00867176	0.00120204	5.42519e-13	3.64561e-05
107		rs4434184	3	181422854	A	G	0.8142	-0.0102911	0.00158562	8.56968e-11	3.20428e-05
108		rs4477405	11	15730650	G	A	0.5706	0.00662619	0.00117061	1.50952e-08	2.15155e-05
109		rs4479577	3	5723818	C	T	0.5157	-0.00669728	0.0011584	7.40462e-09	2.24047e-05
110		rs458806	6	111676028	C	T	0.1775	0.0162775	0.00144035	1.29642e-29	7.73641e-05
111		rs4628086	6	50787357	C	A	0.8974	0.0153536	0.00178189	6.90414e-18	4.34094e-05
112		rs4659805	1	237859755	G	T	0.3907	-0.00839939	0.00119774	2.33732e-12	3.35892e-05
113		rs4706314	6	68729130	C	T	0.4632	-0.00646495	0.00116108	2.57577e-08	2.07846e-05
114		rs4734170	8	93051254	C	T	0.7733	0.0109642	0.00138727	2.71321e-15	4.21486e-05
115		rs4741388	9	14514366	C	T	0.2798	0.00839055	0.00125861	2.61912e-11	2.83734e-05
116		rs4785187	16	49766772	G	A	0.7775	-0.0091092	0.00134582	1.30097e-11	2.87092e-05
117		rs4818017	21	40690561	G	T	0.4385	0.00808028	0.00117532	6.19985e-12	3.21516e-05
118		rs4834978	4	12317474	T	G	0.5063	-0.00684193	0.0011649	4.26886e-09	2.34023e-05
119		rs4837631	9	122061948	C	T	0.5497	0.00776557	0.00116113	2.26343e-11	2.98541e-05
120		rs4888444	16	75690279	A	G	0.95291	0.023303	0.00298801	6.24771e-15	4.87342e-05
121		rs4890356	18	39303976	G	A	0.8108	0.0121066	0.00148422	3.43898e-16	4.49686e-05
122		rs505066	1	96882671	C	A	0.7139	-0.0075763	0.00128162	3.38972e-09	2.34477e-05
123		rs55803020	2	80692891	C	T	0.7451	0.00957557	0.00128104	7.73e-14	3.48292e-05
124		rs55855024	3	16850764	C	A	0.7005	-0.00922218	0.00127987	5.78116e-13	3.56864e-05
125		rs55942317	16	49626772	G	A	0.91111	-0.0162909	0.00216607	5.43737e-14	4.29877e-05
126		rs56367474	13	59454139	C	T	0.6852	0.0102935	0.00126318	3.67342e-16	4.57097e-05
127		rs574087	11	64102948	A	G	0.6165	0.00770171	0.00118855	9.17673e-11	2.80481e-05
128		rs5752764	22	29034964	C	T	0.371	-0.00666022	0.00119364	2.40841e-08	2.07029e-05
129		rs57716333	10	72891543	G	A	0.6948	-0.00700462	0.00122609	1.11018e-08	2.08086e-05
130		rs59724122	8	27424696	C	T	0.8311	0.0138126	0.00154509	3.90374e-19	5.35629e-05
131		rs6002676	22	42697216	A	G	0.3769	0.01041	0.00120714	6.48188e-18	5.08997e-05
132		rs6027740	20	59263152	G	A	0.8702	0.00983704	0.00174787	1.82303e-08	2.18601e-05
133		rs60764613	18	1839911	G	T	0.8614	-0.0111993	0.00167071	2.03746e-11	2.99488e-05
134		rs61841113	10	30312970	T	C	0.6024	0.00670892	0.00118717	1.59332e-08	2.15609e-05
135		rs61972815	14	28363904	C	T	0.6652	-0.00998488	0.00124808	1.24223e-15	4.44072e-05
136		rs61991652	14	77518204	C	T	0.7398	-0.00901859	0.00131751	7.63796e-12	3.13133e-05
137		rs62080072	18	38174244	A	C	0.7423	0.00826144	0.00135655	1.12893e-09	2.61117e-05
138		rs62098012	18	50862311	C	T	0.586	-0.00814234	0.0011868	6.84852e-12	3.21682e-05
139		rs62449380	7	54485644	G	A	0.4933	0.00727559	0.00116586	4.36034e-10	2.64624e-05
140		rs6265	11	27679916	C	T	0.8138	0.0151396	0.00148277	1.78226e-24	6.94634e-05
141		rs6452785	5	87685500	C	T	0.5317	0.0142262	0.00120479	3.54796e-32	0.000100786
142		rs6476613	9	37084340	A	G	0.6251	-0.00735451	0.00120953	1.19843e-09	2.53514e-05
143		rs6506343	18	5871420	C	T	0.4866	0.0069428	0.00115541	1.86726e-09	2.40839e-05
144		rs6588376	1	50602495	G	A	0.7927	-0.0122706	0.0014783	1.03649e-16	4.94846e-05
145		rs6688826	1	80812329	T	C	0.6991	-0.00946467	0.00128094	1.481e-13	3.76879e-05
146		rs6711254	2	624210	G	A	0.1731	-0.0151011	0.0015492	1.88836e-22	6.52826e-05
147		rs67723420	3	35775115	T	A	0.6311	0.00690471	0.00120901	1.12296e-08	2.21987e-05
148		rs6831966	4	143504178	C	T	0.3278	-0.00942054	0.00123992	3.01445e-14	3.91101e-05
149		rs6845079	4	139872579	G	T	0.7976	-0.00877715	0.00148022	3.03623e-09	2.48733e-05
150		rs6918792	6	27451419	A	G	0.91697	0.0206559	0.00226468	7.45209e-20	6.49693e-05
151		rs7072826	10	52337406	T	C	0.8032	-0.00824574	0.00150674	4.43536e-08	2.1495e-05
152		rs7078430	10	8829620	C	T	0.7405	-0.0115429	0.00134964	1.20398e-17	5.12062e-05
153		rs7086061	10	63572334	G	C	0.6152	0.0100823	0.00123866	3.9613e-16	4.81283e-05
154		rs7126080	11	113724673	G	A	0.4599	0.00800956	0.00118129	1.19867e-11	3.18702e-05
155		rs7144274	14	78625653	G	A	0.6485	-0.007689	0.00122326	3.26507e-10	2.69529e-05
156		rs7201336	16	25351934	G	A	0.2918	-0.0118958	0.00131482	1.46386e-19	5.84869e-05
157		rs7241572	18	77580712	G	A	0.8013	-0.0158612	0.00162263	1.4417e-22	8.01115e-05
158		rs72678859	4	112406961	C	T	0.8325	0.0165336	0.0016545	1.63378e-23	7.62367e-05
159		rs72780741	5	103928317	C	A	0.8292	0.0148525	0.00153042	2.87509e-22	6.24851e-05
160		rs72803194	10	53091092	C	A	0.709	0.0070801	0.00126975	2.46128e-08	2.06846e-05
161		rs72819186	2	100785952	C	T	0.884	0.0144713	0.00192147	5.02149e-14	4.29492e-05
162		rs72944387	2	213870965	C	T	0.7458	-0.0098909	0.00133931	1.52353e-13	3.70936e-05
163		rs73104513	20	14691569	C	T	0.8702	-0.0100253	0.00167991	2.40548e-09	2.27048e-05
164		rs7329873	13	55822471	C	T	0.7094	0.0105504	0.00129664	4.0623e-16	4.58939e-05
165		rs74692183	15	64004247	C	T	0.95423	0.0166275	0.00257306	1.03217e-10	2.415e-05
166		rs7495737	15	89899156	C	T	0.6037	-0.00704181	0.00120152	4.60805e-09	2.37271e-05
167		rs7524140	1	32179261	C	T	0.8702	-0.0116316	0.00177761	6.01521e-11	3.05635e-05
168		rs7528604	1	66407352	G	A	0.5583	0.0101527	0.00117948	7.45081e-18	5.0838e-05
169		rs7562367	2	48032613	G	A	0.3287	0.00734913	0.00121276	1.3627e-09	2.38352e-05
170		rs7581524	2	113234316	C	T	0.7159	-0.00796463	0.00130491	1.03722e-09	2.58039e-05
171		rs7584946	2	178661126	T	G	0.5657	0.00723238	0.00116972	6.29045e-10	2.57021e-05
172		rs75919030	17	50193197	T	C	0.741	0.0111313	0.00137061	4.60962e-16	4.75598e-05
173		rs7598185	2	59952259	C	A	0.6835	0.00772356	0.0012319	3.61873e-10	2.58094e-05
174		rs7614520	3	104238380	C	A	0.6249	0.00698938	0.00121875	9.75715e-09	2.29016e-05
175		rs7646954	3	175736706	G	A	0.7256	-0.00941015	0.00133788	2.01216e-12	3.52618e-05
176		rs76552497	8	12679680	C	T	0.8291	-0.0109991	0.00163076	1.5331e-11	3.42841e-05
177		rs7675916	4	31143818	C	T	0.7128	0.0130838	0.00128588	2.56419e-24	7.0089e-05
178		rs7680140	4	57823457	A	G	0.5312	0.00748467	0.00116504	1.32403e-10	2.79011e-05
179		rs76853196	16	18013920	C	T	0.6848	0.00906138	0.00128464	1.74316e-12	3.54461e-05
180		rs7696257	4	137474783	G	A	0.6452	-0.00729033	0.00121382	1.90044e-09	2.43334e-05
181		rs7714281	5	50731380	T	A	0.6222	0.0108808	0.00123167	1.0085e-18	5.56601e-05
182		rs7774403	6	12950751	G	A	0.596	-0.00696128	0.00117862	3.49938e-09	2.33365e-05
183		rs7795873	7	117512653	C	T	0.3593	-0.00983437	0.00121258	5.04867e-16	4.45282e-05
184		rs7923245	10	73334410	G	A	0.405	-0.00758022	0.00119662	2.37815e-10	2.76927e-05
185		rs7937974	11	127463033	G	A	0.4333	-0.00884279	0.00118621	9.00865e-14	3.84017e-05
186		rs7943721	11	73309393	G	A	0.1598	0.0108072	0.0016044	1.62849e-11	3.13629e-05
187		rs7947391	11	66186882	A	G	0.4139	-0.00667282	0.00118028	1.57134e-08	2.16031e-05
188		rs7947529	11	85935945	C	T	0.2126	-0.00898495	0.00138861	9.77109e-11	2.70284e-05
189		rs8096225	18	36921851	A	C	0.3025	-0.0100064	0.00128259	6.10866e-15	4.22528e-05
190		rs8126652	21	21418167	A	G	0.5	-0.00645089	0.00116092	2.74895e-08	2.0807e-05
191		rs823099	1	205669322	C	A	0.5624	-0.00761495	0.00118575	1.34435e-10	2.85422e-05
192		rs901750	11	47209472	G	A	0.4443	-0.00755502	0.00117344	1.20778e-10	2.8185e-05
193		rs9329342	10	13532648	C	T	0.6028	0.00719342	0.00121981	3.69773e-09	2.4779e-05
194		rs9402093	6	129353671	G	T	0.3003	-0.00890992	0.0012615	1.63001e-12	3.33614e-05
195		rs951740	1	44011737	G	A	0.3827	-0.0139706	0.00122752	5.19036e-30	9.22178e-05
196		rs9554664	13	100730030	C	T	0.7473	-0.00980744	0.00134864	3.53923e-13	3.6328e-05
197		rs9671376	14	103370163	C	T	0.7759	-0.00972351	0.00136117	9.09767e-13	3.28794e-05
198		rs9809849	3	3726156	G	A	0.5784	-0.00712861	0.00118656	1.88047e-09	2.47838e-05
199		rs9898605	17	65124553	G	A	0.7005	-0.00746493	0.00124473	2.00721e-09	2.33823e-05
200		rs9936015	16	5827015	G	A	0.6948	-0.00809867	0.00128976	3.40281e-10	2.78165e-05
201		rs9994140	4	28097292	A	T	0.298	0.00944968	0.00127718	1.3735e-13	3.73609e-05
*The control is COVID-19 without hospitalization, including laboratory confirmed or self-reported COVID-19; others are the population.MR, Mendelian randomization; SNP, single-nucleotide polymorphism; CHR, chromosome; EA, effect allele; OA, other allele; EAF, effect allele frequency; BETA is the estimated effect size; SE, standard error; R2, proportion of variance in exposure variable explained by…

## Sheet: Table S4
Table S4. Characteristics of IVs selected in MR analyses
Outcome	SNP (N)	R2 (%)	F-statistic
COVID-19	201	0.768	113.941
Hospitalized COVID-19	197	0.75	129.635
COVID-19 without hospitalization*	197	0.758	58.4874
Severe COVID-19	201	0.768	110.902
AD	251	0.98	61.6576
*The control is COVID-19 without hospitalization, including laboratory confirmed or self-reported COVID-19; others are the population. R2, means the proportion of variance in exposure variable explained by the included SNPs. AD, Alzheimer's dementia; COVID-19: Coronavirus disease 2019; IVs: nstrumental variables; MR, Mendelian randomization; SNP, single-nucleotide polymorphism;

## Sheet: Table S5
Table S5. Causal effect estimates of externalizing traits with COVID-19 and Alzheimer’s dementia.
Outcome	SNP (N)	OR (95%CI)	Beta (SE)	Pa	Q	Pb
COVID-19	201	1.456 (1.224 – 1.731)	0.375 (0.088)	2.116×10-5	250.869	0.008
Hospitalized COVID-19	197	1.970 (1.374 – 2.826)	0.678 (0.184)	2.286×10-4	259.742	0.002
COVID-19 without hospitalization*	197	1.272 (0.761 – 2.127)	0.241 (0.262)	0.358	203.102	0.349
Severe COVID-19	201	1.556 (0.922 – 2.628)	0.442 (0.267)	0.098	242.125	0.022
AD	251	1.077 (1.037 – 1.119)	0.074 (0.019)	1.307×10-4	367.242	1.896×10-6
*The control is COVID-19 without hospitalization, including laboratory confirmed or self-reported COVID-19; others are the population. Estimates are derived from IVW analysis and represented as odds ratios (95% CIs). Pa is the value of P for MR analysis by performing the inverse-variance weighted method. Pb is the value of P for heterogeneity tests by performing the inverse-variance weighted meth…

## Sheet: Table S6
Table S6. Causal effect estimates of externalizing traits on COVID-19 and Alzheimer’s dementia by other MR methods.
Outcome	Method	SNP (N)	OR (95%CI)	Beta (SE)	P
COVID-19	WM	210	1.448 (1.154 – 1.818)	0.370 (0.116)	0.001
	PWM	201	1.451 (1.143 – 1.842)	0.372 (0.122)	0.002
	MR-RAPS	201	1.478 (1.257 – 1.739)	0.391 (0.083)	2.304×10-6
	MR–Egger	201	1.003 (0.504 – 1.997)	0.003 (0.351)	0.992
	MR-PRESSO Raw	201	1.456 (1.224 – 1.731)	0.375 (0.088)	3.246×10-5
	MR-PRESSO Outlier-corrected	NAa	NAa	NAa	NAa
Hospitalized COVID-19	WM	197	1.822 (1.142 – 2.909)	0.600 (0.239)	0.012
	PWM	197	1.803 (1.113 – 2.920)	0.589 (0.246)	0.017
	MR-RAPS	197	2.086 (1.501 – 2.898)	0.735 (0.168)	1.178×10-5
	MR–Egger	197	1.613 (0.380 – 6.850)	0.478 (0.738)	0.518
	MR-PRESSO Raw	197	1.970 (1.374 – 2.826)	0.678 (0.184)	2.958×10-4
	MR-PRESSO Outlier-corrected	195	1.961 (1.389 – 2.768)	0.673 (0.176)	1.743×10-4
COVID-19 without hospitalization*	WM	197	1.399 (0.636 – 3.079)	0.336 (0.402)	0.403
	PWM	197	1.422 (0.663 – 3.046)	0.352 (0.389)	0.366
	MR-RAPS	197	1.306 (0.770 – 2.213)	0.267 (0.269)	0.322
	MR–Egger	197	2.053 (0.285 – 14.801)	0.719 (1.008)	0.476
	MR-PRESSO Raw	197	1.272 (0.755 – 2.127)	0.241 (0.262)	0.359
	MR-PRESSO Outlier-corrected	NAa	NAa	NAa	NAa
Severe COVID-19	WM	201	1.872 (0.912 – 3.843)	0.627 (0.367)	0.088
	PWM	201	1.862 (0.881 – 3.934)	0.622 (0.382)	0.103
	MR-RAPS	201	1.633 (0.991 – 2.689)	0.490 (0.255)	0.054
	MR–Egger	201	0.756 (0.095 – 6.026)	-0.279 (1.059)	0.792
	MR-PRESSO Raw	201	1.556 (0.922 – 2.628)	0.442 (0.267)	0.1
	MR-PRESSO Outlier-corrected	NAa	NAa	NAa	NAa
AD	WM	251	1.076 (1.024 – 1.131)	0.074 (0.025)	0.004
	PWM	251	1.085 (1.032 – 1.141)	0.082 (0.026)	0.001
	MR-RAPS	251	1.081 (1.046– 1.118)	0.078 (0.017)	3.529×10-6
	MR–Egger	251	1.056 (0.909 – 1.227)	0.055 (0.076)	0.474
	MR-PRESSO Raw	251	1.077 (1.037 – 1.120)	0.074 (0.020)	1.652×10-4
	MR-PRESSO Outlier-corrected	248	1.075 (1.036 – 1.115)	0.072 (0.019)	1.374×10-4
*The control is COVID-19 without hospitalization, including laboratory confirmed or self-reported COVID-19; others are the population. a Since the P value of the global test is greater than 0.05, there is no further outlier and distortion test in the MR-PRESSO method. Estimates are derived from other MR analyses and represented as odds ratios (95% CIs). AD: Alzheimer’s dementia; CI: confidence in…

## Sheet: Table S7
Table S7. Horizontal pleiotropy and heterogeneity tests of externalizing traits with five outcomes.
Outcome	Intercept	Pa	Pb	Outlier (N)	Pc
COVID-19	0.003	0.275	0.013	NA	NA
Hospitalized COVID-19	0.007	0.78	0.002	2	0.982
COVID-19 without hospitalization*	0.01	0.624	0.345	NA	NA
Severe COVID-19	0.007	0.482	0.029	NA	NA
AD	0.000199556	0.790687	< 0.001	3	0.908
*The control is COVID-19 without hospitalization, including laboratory confirmed or self-reported COVID-19; others are the population. Pa is the value of P for MR-Egger intercept. Pb is the value of P for global tests by performing MR-PRESSO method to detect potential horizontal pleiotropy. Outlier, number of outliers detected by performing MR-PRESSO outlier test. Pc is the value of P for distort…
